# Supplementary material for: An integrative network-driven pipeline for systematic identification of lncRNA-associated regulatory network motifs in metastatic melanoma
Source: BMC Bioinformatics. 2020 Jul 23;21:329. doi: 10.1186/s12859-020-03656-6 (PMC7376740; doi:10.1186/s12859-020-03656-6)
Supplement: Supplementary file 1 — Additional file 1: Table S1A. Predicted lncRNA-miRNA interactions; Table S1B. MiRNA-target gene interactions; Table S1C. TF-miRNA interactions; Table S1D. Predicted lncRNA-TF interactions; Table S1E. TF-TF interactions; Table S1F. Topological and non-topological parameters calculated for each node of regulatory network motif; Table S1G. Prioritized motifs for metastatic and non-metastatic melanoma phenotype; Table S1H. Predictive statistics for motif 1; Table S1I. Predictive statistics for motif 2; Table S1J. Predictive statistics for motif 3; Table S1K.P-value identified from pairwise and overall comparison of three patient subgroups; Table S2. Weighting scenarios for ranking of motifs; Table S3. Patient-derived RNAseq expression profile (pan-cancer normalized log 2) of nodes in three prioritized motifs (lncRNA/miRNA/TF); Figures S1-S17. Hybridization maps of putative miRNAs binding sites across lncRNA sequences; Figure S18. LncRNA-miRNA interaction network. Rectangular nodes designate lncRNA (peach color) and miRNA (cyan color). The network consists of 47 nodes (including 17 lncRNAs and 30 miRNAs) and 174 prioritized edges link the pairs of lncRNA and miRNAs in cluster; Figure S19. TF-miRNA interaction network. Experimentally validated target genes of miRNAs which act as TFs are represented by octagon nodes (yellow color) and miRNAs are showed by rectangular nodes (cyan color). The network is comprised of 146 nodes with 25 TFs and 121 miRNAs. The edges of the network (total 247) signify predictions of miRNA regulation by TFs. Arrow-headed lines are for activation (purple color) and bar-headed lines are for repression (green color); Data S1. Python script for retrieval of FASTA sequences from NCBI; Data S2. Pseudo code for ranking of network motifs. [file 12859_2020_3656_MOESM1_ESM.zip › Table S1A-S1K.xlsx]

## Sheet: S1A
Predicted lncRNA-miRNA interactions
lncRNA	RefSeq (lncRNA)	length (lncRNA)	miRNA	length (miRNA)	−mfe (kcal/mole)	P-value	Interaction	Regulatory_direction
BANCR	NR_047671	688	hsa-miR-200c-3p	23	43.2	0.0034097	binding	0
BANCR	NR_047671	688	hsa-miR-182-5p	24	26.6	0.0070368	binding	0
BANCR	NR_047671	688	hsa-miR-199a-3p	22	36	0.0205142	binding	0
BANCR	NR_047671	688	hsa-miR-221-3p	23	38.1	0.0077111	binding	0
BANCR	NR_047671	688	hsa-miR-27b-5p	22	37.4	0.0086011	binding	0
CASC15	NR_015410	1904	hsa-miR-34a-5p	22	19.1	0.0024385	binding	0
CASC15	NR_015410	1904	hsa-miR-324-5p	22	22.9	0.0063621	binding	0
CASC15	NR_015410	1904	hsa-miR-221-3p	23	29.7	0.0071514	binding	0
CASC15	NR_015410	1904	hsa-miR-200c-3p	23	31.5	0.0077777	binding	0
CASC15	NR_015410	1904	hsa-miR-19b-3p	23	37.6	0.0082046	binding	0
CASC15	NR_015410	1904	hsa-miR-199a-3p	22	43	0.0019862	binding	0
CASC15	NR_015410	1904	hsa-miR-18a-5p	23	27.4	0.0147354	binding	0
CASC15	NR_015410	1904	hsa-miR-182-5p	24	18.8	0.0219666	binding	0
CASC15	NR_015410	1904	hsa-miR-155-5p	24	29.1	0.0231138	binding	0
CASC15	NR_015410	1904	hsa-miR-126-3p	22	35.4	0.0252817	binding	0
CASC15	NR_015410	1904	hsa-let-7b-3p	22	33.3	0.0298596	binding	0
CASC15	NR_015410	1904	hsa-let-7a-3p	21	23.5	0.0351103	binding	0
CDKN2B-AS1	NR_047538	1469	hsa-let-7a-3p	21	33.5	0.0050532	binding	0
CDKN2B-AS1	NR_047538	1469	hsa-miR-182-5p	24	36.2	0.0090376	binding	0
CDKN2B-AS1	NR_047538	1469	hsa-miR-18a-5p	23	25.3	0.0090707	binding	0
CDKN2B-AS1	NR_047538	1469	hsa-miR-19a-3p	23	25.5	0.0199812	binding	0
CDKN2B-AS1	NR_047538	1469	hsa-miR-221-3p	23	24.2	0.0255186	binding	0
CDKN2B-AS1	NR_047538	1469	hsa-miR-27b-5p	22	24.2	0.0351768	binding	0
CDKN2B-AS1	NR_047538	1469	hsa-miR-34a-3p	22	36.5	0.0486978	binding	0
CDKN2B-AS1	NR_047538	1469	hsa-miR-34a-5p	22	38.5	0.0006583	binding	0
CDKN2B-AS1	NR_047538	1469	hsa-miR-10a	23	38.9	0.0007883	binding	0
GAS5	NR_002578	651	hsa-let-7a-3p	21	30.3	0.0094673	binding	0
GAS5	NR_002578	651	hsa-miR-182-5p	24	33.6	0.0228829	binding	0
GAS5	NR_002578	651	hsa-miR-199a-3p	22	39.1	0.0245612	binding	0
GAS5	NR_002578	651	hsa-miR-19a-3p	23	40.4	0.0079801	binding	0
H19	NR_131223	2306	hsa-miR-133a-3p	22	21.1	0.0274125	binding	0
H19	NR_131223	2306	hsa-miR-182-5p	24	22.1	0.0351225	binding	0
H19	NR_131223	2306	hsa-miR-18a-5p	23	23.2	0.0416407	binding	0
H19	NR_131223	2306	hsa-miR-19a-3p	23	41.5	0.0018837	binding	0
H19	NR_131223	2306	hsa-let-7a-5p	22	27.1	0.0067513	binding	0
H19	NR_131223	2306	hsa-let-7b-3p	22	28.2	0.0072066	binding	0
H19	NR_131223	2306	hsa-miR-200c-3p	23	35.1	0.0081741	binding	0
H19	NR_131223	2306	hsa-miR-27b-5p	22	32.1	0.0096503	binding	0
H19	NR_131223	2306	hsa-miR-34a-5p	22	35.2	0.0200539	binding	0
H19	NR_131223	2306	hsa-miR-532-5p	22	37.5	0.0201682	binding	0
HOTAIR	NR_047528	2222	hsa-let-7a-5p	22	25.2	0.0076723	binding	0
HOTAIR	NR_047528	2222	hsa-let-7b-3p	22	37.1	0.0078775	binding	0
HOTAIR	NR_047528	2222	hsa-let-7b-5p	22	40.1	0.0060027	binding	0
HOTAIR	NR_047528	2222	hsa-miR-106a-3p	22	27.1	0.0081456	binding	0
HOTAIR	NR_047528	2222	hsa-miR-126-3p	22	39.7	0.0011592	binding	0
HOTAIR	NR_047528	2222	hsa-miR-125a-3p	22	41.7	0.0013192	binding	0
HOTAIR	NR_047528	2222	hsa-miR-133a-3p	22	39.2	0.0055538	binding	0
HOTAIR	NR_047528	2222	hsa-miR-17-5p	23	36.2	0.0083222	binding	0
HOTAIR	NR_047528	2222	hsa-miR-182-5p	24	39.1	0.0094442	binding	0
HOTAIR	NR_047528	2222	hsa-miR-221-3p	23	30.7	0.0260203	binding	0
HOTAIR	NR_047528	2222	hsa-miR-34a-5p	22	37.9	0.0429179	binding	0
LINC00032	NR_026679	2913	hsa-let-7b-5p	22	39.4	0.0015067	binding	0
LINC00032	NR_026679	2913	hsa-miR-15b	22	39.9	0.0019067	binding	0
LINC00032	NR_026679	2913	hsa-miR-106a-3p	22	37.2	0.0065522	binding	0
LINC00032	NR_026679	2913	hsa-miR-182-5p	24	34.1	0.0058859	binding	0
LINC00032	NR_026679	2913	hsa-miR-18a-5p	23	34.1	0.0061237	binding	0
LINC00032	NR_026679	2913	hsa-miR-27b-5p	22	28.3	0.0075815	binding	0
LINC00032	NR_026679	2913	hsa-miR-199a-3p	22	38.1	0.0055834	binding	0
LINC00032	NR_026679	2913	hsa-miR-19b-3p	23	38.2	0.0091092	binding	0
LINC00032	NR_026679	2913	hsa-miR-221-3p	23	31.1	0.0097273	binding	0
LINC00032	NR_026679	2913	hsa-miR-133a-3p	22	28.7	0.0106846	binding	0
LINC00032	NR_026679	2913	hsa-miR-532-5p	22	32.2	0.0383016	binding	0
LINC00673	NR_036488	2275	hsa-miR-195-5p	21	26.1	0.006873	binding	0
LINC00673	NR_036488	2275	hsa-let-7b-3p	22	29.1	0.0069693	binding	0
LINC00673	NR_036488	2275	hsa-let-7b-5p	22	38.2	0.0039073	binding	0
LINC00673	NR_036488	2275	hsa-miR-106a-3p	22	25.5	0.0073258	binding	0
LINC00673	NR_036488	2275	hsa-miR-126-3p	22	28.2	0.0074411	binding	0
LINC00673	NR_036488	2275	hsa-miR-133a-3p	22	40.6	0.0001616	binding	0
LINC00673	NR_036488	2275	hsa-miR-130b-3p	22	45.6	0.0008616	binding	0
LINC00673	NR_036488	2275	hsa-miR-324-5p	22	26.1	0.0079661	binding	0
LINC00673	NR_036488	2275	hsa-miR-17-5p	23	27.2	0.0093444	binding	0
LINC00673	NR_036488	2275	hsa-miR-19a-3p	23	32.9	0.0226471	binding	0
LINC00673	NR_036488	2275	hsa-miR-200c-3p	23	35.6	0.0269479	binding	0
LINC00673	NR_036488	2275	hsa-miR-182-5p	24	40.7	0.0038003	binding	0
MALAT1	NR_002847	6983	hsa-miR-155-5p	24	40.6	0.0016827	binding	0
MALAT1	NR_002847	6983	hsa-miR-182-5p	24	38.9	0.0063107	binding	0
MALAT1	NR_002847	6983	hsa-miR-17-5p	23	39.1	0.0064738	binding	0
MALAT1	NR_002847	6983	hsa-miR-18a-5p	23	32.5	0.0066731	binding	0
MALAT1	NR_002847	6983	hsa-miR-200c-3p	23	29.2	0.0088763	binding	0
MALAT1	NR_002847	6983	hsa-miR-221-3p	23	37.3	0.0122301	binding	0
MALAT1	NR_002847	6983	hsa-let-7a-5p	22	40.5	0.0020178	binding	0
MALAT1	NR_002847	6983	hsa-let-7b-3p	22	27.1	0.0220598	binding	0
MALAT1	NR_002847	6983	hsa-let-7b-5p	22	27.1	0.0263995	binding	0
MALAT1	NR_002847	6983	hsa-miR-106a-3p	22	40.2	0.0062601	binding	0
MALAT1	NR_002847	6983	hsa-miR-133a-3p	22	27.4	0.0303821	binding	0
MALAT1	NR_002847	6983	hsa-miR-199a-3p	22	39.3	0.0053103	binding	0
MALAT1	NR_002847	6983	hsa-miR-27b-5p	22	38.2	0.0057165	binding	0
MALAT1	NR_002847	6983	hsa-miR-34a-5p	22	37.5	0.0398898	binding	0
MALAT1	NR_002847	6983	hsa-miR-532-5p	22	34.1	0.0042195	binding	0
MALAT1	NR_002847	6983	hsa-miR-26a-5p	22	44.1	0.0010195	binding	0
MALAT1	NR_002847	6983	hsa-let-7a-3p	21	30.4	0.0399892	binding	0
MALAT1	NR_002847	6983	hsa-miR-195-5p	21	29.1	0.044225	binding	0
MGC16025	NR_026664.1	2127	hsa-let-7a-3p	21	36.5	0.00911157	binding	0
MGC16025	NR_026664.1	2127	hsa-miR-30a-3p	22	40.5	0.0005262	binding	0
MGC16025	NR_026664.1	2127	hsa-let-7b-3p	22	39.1	0.00562121	binding	0
MGC16025	NR_026664.1	2127	hsa-let-7b-5p	22	33.5	0.00676893	binding	0
MGC16025	NR_026664.1	2127	hsa-miR-155-5p	24	28.5	0.00906583	binding	0
MGC16025	NR_026664.1	2127	hsa-miR-17-5p	23	39.6	0.00327156	binding	0
MGC16025	NR_026664.1	2127	hsa-miR-18a-5p	23	39.5	0.00528537	binding	0
MGC16025	NR_026664.1	2127	hsa-miR-195-5p	21	25.5	0.0113588	binding	0
MGC16025	NR_026664.1	2127	hsa-miR-199a-3p	22	38.5	0.00516597	binding	0
MGC16025	NR_026664.1	2127	hsa-miR-19a-3p	23	29.5	0.0150193	binding	0
MGC16025	NR_026664.1	2127	hsa-miR-221-3p	23	26.2	0.0201074	binding	0
MGC16025	NR_026664.1	2127	hsa-miR-324-5p	22	34.2	0.0339588	binding	0
MGC16025	NR_026664.1	2127	hsa-miR-34a-3p	22	27.1	0.0381044	binding	0
MGC16025	NR_026664.1	2127	hsa-miR-532-5p	22	35.3	0.0444031	binding	0
MIR31HG	NR_027054	2166	hsa-let-7a-3p	21	25.2	0.00614061	binding	0
MIR31HG	NR_027054	2166	hsa-let-7b-5p	22	27.6	0.00827467	binding	0
MIR31HG	NR_027054	2166	hsa-miR-106a-3p	22	39.1	0.0089192	binding	0
MIR31HG	NR_027054	2166	hsa-miR-199a-3p	22	38.1	0.0099983	binding	0
MIR31HG	NR_027054	2166	hsa-miR-27b-5p	22	39.4	0.0129035	binding	0
MIR31HG	NR_027054	2166	hsa-miR-34a-3p	22	35.3	0.0042204	binding	0
MIR31HG	NR_027054	2166	hsa-miR-18a-5p	23	36.8	0.0396386	binding	0
MIR31HG	NR_027054	2166	hsa-miR-19a-3p	23	37.3	0.0404364	binding	0
MIR31HG	NR_027054	2166	hsa-miR-221-3p	23	42.7	0.0032115	binding	0
MIR31HG	NR_027054	2166	hsa-miR-182-5p	24	37.5	0.0421308	binding	0
PTENP1	NR_023917.1	3932	hsa-let-7a-3p	21	38.4	0.0059567	binding	0
PTENP1	NR_023917.1	3932	hsa-let-7a-5p	22	39.3	0.0063551	binding	0
PTENP1	NR_023917.1	3932	hsa-miR-126-3p	22	40.5	0.0040518	binding	0
PTENP1	NR_023917.1	3932	hsa-miR-133a-3p	22	26.7	0.0083407	binding	0
PTENP1	NR_023917.1	3932	hsa-miR-155-5p	24	45.9	0.0019129	binding	0
PTENP1	NR_023917.1	3932	hsa-miR-17-5p	23	25.6	0.0083963	binding	0
PTENP1	NR_023917.1	3932	hsa-miR-182-5p	24	33.7	0.0089246	binding	0
PTENP1	NR_023917.1	3932	hsa-miR-18a-5p	23	40.5	0.0050264	binding	0
PTENP1	NR_023917.1	3932	hsa-miR-199a-3p	22	30.2	0.0091016	binding	0
PTENP1	NR_023917.1	3932	hsa-miR-19a-3p	23	37.4	0.0098858	binding	0
PTENP1	NR_023917.1	3932	hsa-miR-532-5p	22	38.3	0.0377257	binding	0
SAMMSON	NR_110000	2027	hsa-miR-106a-3p	22	35.3	0.0510858	binding	0
SAMMSON	NR_110000	2027	hsa-miR-126-3p	22	31.5	0.0528334	binding	0
SAMMSON	NR_110000	2027	hsa-miR-133a-3p	22	36.2	0.0052524	binding	0
SAMMSON	NR_110000	2027	hsa-miR-19b-3p	23	36.4	0.0063966	binding	0
SAMMSON	NR_110000	2027	hsa-miR-221-3p	23	36.5	0.0071895	binding	0
SAMMSON	NR_110000	2027	hsa-miR-146a-3p	22	40.9	0.0018264	binding	0
SAMMSON	NR_110000	2027	hsa-let-7a-5p	22	33.3	0.0086904	binding	0
SAMMSON	NR_110000	2027	hsa-miR-195-5p	21	36.1	0.0164333	binding	0
SAMMSON	NR_110000	2027	hsa-miR-34a-5p	22	39.8	0.0028853	binding	0
SAMMSON	NR_110000	2027	hsa-miR-532-5p	22	37.5	0.0284585	binding	0
SNHG5	NR_003038	524	hsa-let-7a-3p	21	42.3	0.0051584	binding	0
SNHG5	NR_003038	524	hsa-miR-133a-3p	22	37.1	0.0073709	binding	0
SNHG5	NR_003038	524	hsa-miR-19b-3p	23	37.5	0.0128953	binding	0
SPRY4-IT1	NR_131221	703	hsa-miR-195-5p	21	38.3	0.0064625	binding	0
SPRY4-IT1	NR_131221	703	hsa-let-7a-5p	22	23.2	0.0064643	binding	0
SPRY4-IT1	NR_131221	703	hsa-let-7b-3p	22	42.4	0.0024477	binding	0
SPRY4-IT1	NR_131221	703	hsa-let-7b-5p	22	38.8	0.0066651	binding	0
SPRY4-IT1	NR_131221	703	hsa-miR-34a-3p	22	37.1	0.0111648	binding	0
SPRY4-IT1	NR_131221	703	hsa-miR-17-5p	23	34.2	0.0152666	binding	0
TUG1	NR_002321	4731	hsa-miR-532-5p	22	22.5	0.0497622	binding	0
TUG1	NR_002321	4731	hsa-miR-34a-5p	22	37.3	0.0258908	binding	0
TUG1	NR_002321	4731	hsa-miR-34a-3p	22	37.5	0.0271269	binding	0
TUG1	NR_002321	4731	hsa-miR-27b-5p	22	40.1	0.0060954	binding	0
TUG1	NR_002321	4731	hsa-miR-221-3p	23	23.4	0.0463464	binding	0
TUG1	NR_002321	4731	hsa-miR-200c-3p	23	38.5	0.0118283	binding	0
TUG1	NR_002321	4731	hsa-miR-19b-3p	23	39.1	0.0096451	binding	0
TUG1	NR_002321	4731	hsa-miR-19a-3p	23	38.6	0.0214261	binding	0
TUG1	NR_002321	4731	hsa-miR-199a-3p	22	33.2	0.0388774	binding	0
TUG1	NR_002321	4731	hsa-miR-195-5p	21	35.7	0.0272399	binding	0
TUG1	NR_002321	4731	hsa-miR-18a-5p	23	26.2	0.0454649	binding	0
TUG1	NR_002321	4731	hsa-miR-182-5p	24	22.4	0.0463464	binding	0
TUG1	NR_002321	4731	hsa-miR-17-5p	23	24.2	0.0436696	binding	0
TUG1	NR_002321	4731	hsa-miR-155-5p	24	35.7	0.0355406	binding	0
TUG1	NR_002321	4731	hsa-miR-133a-3p	22	24.2	0.0474379	binding	0
TUG1	NR_002321	4731	hsa-let-7b-3p	22	32.5	0.0298844	binding	0
TUG1	NR_002321	4731	hsa-let-7a-5p	22	31.6	0.0304021	binding	0
UCA1	NR_015379	2314	hsa-miR-182-5p	24	31.2	0.0051584	binding	0
UCA1	NR_015379	2314	hsa-miR-18a-5p	23	25.1	0.0054625	binding	0
UCA1	NR_015379	2314	hsa-miR-19b-3p	23	24.2	0.0085461	binding	0
UCA1	NR_015379	2314	hsa-miR-200c-3p	23	34.2	0.0088522	binding	0
UCA1	NR_015379	2314	hsa-let-7b-5p	22	25.3	0.0152666	binding	0
UCA1	NR_015379	2314	hsa-miR-106a-3p	22	41.5	0.0028717	binding	0
UCA1	NR_015379	2314	hsa-miR-125b-1	22	32.3	0.0164643	binding	0
UCA1	NR_015379	2314	hsa-miR-199a-3p	22	35.2	0.0200442	binding	0
UCA1	NR_015379	2314	hsa-miR-324-5p	22	39.1	0.0028845	binding	0
UCA1	NR_015379	2314	hsa-miR-34a-5p	22	36.2	0.0044634	binding	0
UCA1	NR_015379	2314	hsa-miR-532-5p	22	22.1	0.0346456	binding	0

## Sheet: S1B
miRNA-target gene interactions
miRTarBase ID	miRNA	Species (miRNA)	GI number (Target Gene)	Target Gene	Target Gene (Entrez Gene ID)	Species (Target Gene)	Experiments	Support Type	PMID	Regulatory_direction
MIRT054156	hsa-miR-19a-3p	Homo sapiens	GI:18027298	AKT1	207	Homo sapiens	qRT-PCR//Western blot	Functional MTI	25914465	-1
MIRT003984	hsa-miR-199a-3p	Homo sapiens	GI:18027298	AKT1	207	Homo sapiens	Western blot	Functional MTI (Weak)	18456660	-1
MIRT442864	hsa-miR-155-5p	Homo sapiens	GI:18027298	AKT1	207	Homo sapiens	PAR-CLIP	Functional MTI (Weak)	22100165	-1
MIRT024634	hsa-miR-215	Homo sapiens	GI:4885073	ATF1	466	Homo sapiens	Microarray	Functional MTI (Weak)	19074876	-1
MIRT026443	hsa-miR-192	Homo sapiens	GI:4885073	ATF1	466	Homo sapiens	Microarray	Functional MTI (Weak)	19074876	-1
MIRT038958	hsa-miR-23a	Homo sapiens	GI:4885073	ATF1	466	Homo sapiens	CLASH	Functional MTI (Weak)	23622248	-1
MIRT524742	hsa-miR-26a-5p	Homo sapiens	GI:1698399	BRCA1	672	Homo sapiens	PAR-CLIP	Functional MTI (Weak)	23446348	-1
MIRT004679	hsa-miR-449a	Homo sapiens	GI:49168560	CCND1	595	Homo sapiens	Flow//Immunoblot//Luciferase reporter assay	Functional MTI	20948989	-1
MIRT003426	hsa-miR-19a-3p	Homo sapiens	GI:49168560	CCND1	595	Homo sapiens	flow//Luciferase reporter assay//Microarray//qRT-PCR//Western blot	Functional MTI	20133739	-1
MIRT000225	hsa-miR-195-5p	Homo sapiens	GI:49168560	CCND1	595	Homo sapiens	Luciferase reporter assay//Western blot	Functional MTI	22217655	-1
MIRT005287	hsa-miR-17-5p	Homo sapiens	GI:49168560	CCND1	595	Homo sapiens	Luciferase reporter assay//qRT-PCR//Western blot	Functional MTI	18695042	-1
MIRT020946	hsa-miR-155-5p	Homo sapiens	GI:49168560	CCND1	595	Homo sapiens	Luciferase reporter assay//Western blot	Functional MTI	22858023	-1
MIRT060556	hsa-miR-448	Homo sapiens	GI:49168560	CCND1	595	Homo sapiens	PAR-CLIP	Functional MTI (Weak)	20371350	-1
MIRT549003	hsa-miR-18a-5p	Homo sapiens	GI:49168560	CCND1	595	Homo sapiens	PAR-CLIP	Functional MTI (Weak)	21572407	-1
MIRT016631	hsa-miR-449a	Homo sapiens	GI:49457488	CDK4	1019	Homo sapiens	Western blot	Functional MTI	19833767	-1
MIRT006252	hsa-miR-195-5p	Homo sapiens	GI:49457488	CDK4	1019	Homo sapiens	Luciferase reporter assay//Western blot	Functional MTI	23544130	-1
MIRT021016	hsa-miR-155-5p	Homo sapiens	GI:49457488	CDK4	1019	Homo sapiens	Proteomics	Functional MTI (Weak)	18668040	-1
MIRT636665	hsa-miR-130b-3p	Homo sapiens	GI:49457488	CDK4	1019	Homo sapiens	HITS-CLIP	Functional MTI (Weak)	23824327	-1
MIRT678575	hsa-miR-125a-3p	Homo sapiens	GI:49457488	CDK4	1019	Homo sapiens	HITS-CLIP	Functional MTI (Weak)	23824327	-1
MIRT636646	hsa-miR-106a-3p	Homo sapiens	GI:49457488	CDK4	1019	Homo sapiens	HITS-CLIP	Functional MTI (Weak)	23824327	-1
MIRT020886	hsa-miR-155-5p	Homo sapiens	GI:211827859	CDKN2A	1029	Homo sapiens	Proteomics	Functional MTI (Weak)	18668040	-1
MIRT054050	hsa-miR-34a-3p	Homo sapiens	GI:148233338	CTNNB1	1499	Homo sapiens	Luciferase reporter assay//Western blot	Functional MTI	22421157	-1
MIRT024185	hsa-miR-221-3p	Homo sapiens	GI:148233338	CTNNB1	1499	Homo sapiens	Sequencing	Functional MTI (Weak)	20371350	-1
MIRT001557	hsa-miR-155-5p	Homo sapiens	GI:148233338	CTNNB1	1499	Homo sapiens	pSILAC//Proteomics;Other	Functional MTI (Weak)	18668040	-1
MIRT002935	hsa-miR-17-5p	Homo sapiens	GI:12669911	E2F1	1869	Homo sapiens	Luciferase reporter assay//Northern blot//Western blot//Reporter assay	Functional MTI	15944709	-1
MIRT020292	hsa-miR-130b-3p	Homo sapiens	GI:12669911	E2F1	1869	Homo sapiens	Sequencing	Functional MTI (Weak)	20371350	-1
MIRT053065	hsa-miR-449a	Homo sapiens	GI:4503433	E2F3	1871	Homo sapiens	Luciferase reporter assay//qRT-PCR//Western blot	Functional MTI	24211326	-1
MIRT438548	hsa-miR-200c-3p	Homo sapiens	GI:4503433	E2F3	1871	Homo sapiens	Luciferase reporter assay//Western blot	Functional MTI	25017995	-1
MIRT024159	hsa-miR-221-3p	Homo sapiens	GI:4503433	E2F3	1871	Homo sapiens	Sequencing	Functional MTI (Weak)	20371350	-1
MIRT000223	hsa-miR-195-5p	Homo sapiens	GI:4503433	E2F3	1871	Homo sapiens	HITS-CLIP	Functional MTI (Weak)	22473208	-1
MIRT005849	hsa-miR-17-5p	Homo sapiens	GI:4503433	E2F3	1871	Homo sapiens	HITS-CLIP	Functional MTI (Weak)	22473208	-1
MIRT020911	hsa-miR-155-5p	Homo sapiens	GI:110002567	EGFR	1956	Homo sapiens	Proteomics	Functional MTI (Weak)	18668040	-1
MIRT017311	hsa-miR-335	Homo sapiens	GI:4814565	ETV5	2119	Homo sapiens	Microarray	Functional MTI (Weak)	18185580	-1
MIRT054269	hsa-miR-429	Homo sapiens	GI:1575349	EZH2	2146	Homo sapiens	ChIP-seq//qRT-PCR//Western blot	Functional MTI	25595591	-1
MIRT001771	hsa-miR-26a-5p	Homo sapiens	GI:1575349	EZH2	2146	Homo sapiens	Reporter assay	Functional MTI	18281287	-1
MIRT000032	hsa-let-7a-3p	Homo sapiens	GI:13905020	GATA3	2625	Homo sapiens	HITS-CLIP	Functional MTI (Weak)	24906430	-1
MIRT007374	hsa-miR-26a-5p	Homo sapiens	GI:4261586	IL6	3569	Homo sapiens	Luciferase reporter assay	Functional MTI	23389848	-1
MIRT054777	hsa-miR-107	Homo sapiens	GI:4261586	IL6	3569	Homo sapiens	Luciferase reporter assay//qRT-PCR//Western blot//Coimmunoprecipitation//Chromatin immunoprecipitation//Immunofluorescence microscopy	Functional MTI	24429361	-1
MIRT021049	hsa-miR-155-5p	Homo sapiens	GI:4261586	IL6	3569	Homo sapiens	Proteomics	Functional MTI (Weak)	20584899	-1
MIRT006969	hsa-miR-155-5p	Homo sapiens	GI:38156699	MITF	4286	Homo sapiens	Luciferase reporter assay	Functional MTI	22771905	-1
MIRT005883	hsa-miR-137	Homo sapiens	GI:38156699	MITF	4286	Homo sapiens	Luciferase reporter assay//qRT-PCR//Western blot	Functional MTI	21051724	-1
MIRT052965	hsa-miR-429	Homo sapiens	GI:2815504	MYB	4602	Homo sapiens	Luciferase reporter assay//Western blot	Functional MTI	22101269	-1
MIRT052964	hsa-miR-200c-3p	Homo sapiens	GI:2815504	MYB	4602	Homo sapiens	Luciferase reporter assay//Western blot	Functional MTI	22101269	-1
MIRT054890	hsa-miR-195-5p	Homo sapiens	GI:2815504	MYB	4602	Homo sapiens	Luciferase reporter assay//qRT-PCR//Western blot	Functional MTI	24486218	-1
MIRT005884	hsa-miR-155-5p	Homo sapiens	GI:2815504	MYB	4602	Homo sapiens	Reporter assay	Functional MTI	20680360	-1
MIRT003802	hsa-miR-107	Homo sapiens	GI:2815504	MYB	4602	Homo sapiens	Luciferase reporter assay//Western blot	Functional MTI	18818396	-1
MIRT026025	hsa-miR-198	Homo sapiens	GI:2815504	MYB	4602	Homo sapiens	qRT-PCR	Functional MTI (Weak)	18667440	-1
MIRT016647	hsa-miR-429	Homo sapiens	GI:127619	MYC	4609	Homo sapiens	Reporter assay;Western blot;Other	Functional MTI	21684154	-1
MIRT438154	hsa-miR-184	Homo sapiens	GI:127619	MYC	4609	Homo sapiens	Luciferase reporter assay	Functional MTI	24157866	-1
MIRT005288	hsa-miR-17-5p	Homo sapiens	GI:127619	MYC	4609	Homo sapiens	Western blot	Functional MTI	18695042	-1
MIRT054028	hsa-miR-155-5p	Homo sapiens	GI:127619	MYC	4609	Homo sapiens	Luciferase reporter assay//qRT-PCR//Western blot	Functional MTI	24969405	-1
MIRT105101	hsa-miR-449a	Homo sapiens	GI:127619	MYC	4609	Homo sapiens	TRAP	Functional MTI (Weak)	24510096	-1
MIRT105097	hsa-miR-30a-3p	Homo sapiens	GI:127619	MYC	4609	Homo sapiens	PAR-CLIP	Functional MTI (Weak)	20371350	-1
MIRT438801	hsa-miR-19a-3p	Homo sapiens	GI:127619	MYC	4609	Homo sapiens	qRT-PCR	Functional MTI (WeaK)	24955218	-1
MIRT439110	hsa-miR-125a-3p	Homo sapiens	GI:127619	MYC	4609	Homo sapiens	TRAP	Functional MTI (Weak)	24510096	-1
MIRT003968	hsa-miR-26a-5p	Homo sapiens	GI:127619	MYC	4609	Homo sapiens	Western blot	Functional MTI (Weak)	19524505	-1
MIRT021048	hsa-miR-155-5p	Homo sapiens	GI:8574070	NFKB1	4790	Homo sapiens	Proteomics	Functional MTI (Weak)	21030878	-1
MIRT438102	hsa-miR-429	Homo sapiens	GI:4240387	PTEN	5728	Homo sapiens	Luciferase reporter assay//Western blot	Functional MTI	24866238	-1
MIRT001095	hsa-miR-26a-5p	Homo sapiens	GI:4240387	PTEN	5728	Homo sapiens	GFP reporter assay//Luciferase reporter assay//Western blot	Functional MTI	20080666	-1
MIRT005585	hsa-miR-221-3p	Homo sapiens	GI:4240387	PTEN	5728	Homo sapiens	Flow//Immunohistochemistry//Luciferase reporter assay//qRT-PCR//Western blot	Functional MTI	19962668	-1
MIRT002958	hsa-miR-19a-3p	Homo sapiens	GI:4240387	PTEN	5728	Homo sapiens	Luciferase reporter assay//Reporter assay	Functional MTI	14697198	-1
MIRT003370	hsa-miR-18a-5p	Homo sapiens	GI:4240387	PTEN	5728	Homo sapiens	Immunohistochemistry//Luciferase reporter assay//qRT-PCR//Western blot	Functional MTI	23511639	-1
MIRT000499	hsa-miR-17-5p	Homo sapiens	GI:4240387	PTEN	5728	Homo sapiens	Luciferase reporter assay	Functional MTI	21283765	-1
MIRT054460	hsa-miR-130b-3p	Homo sapiens	GI:4240387	PTEN	5728	Homo sapiens	Luciferase reporter assay	Functional MTI	24220575	-1
MIRT470088	hsa-miR-34a-3p	Homo sapiens	GI:4240387	PTEN	5728	Homo sapiens	PAR-CLIP	Functional MTI (Weak)	23592263	-1
MIRT006694	hsa-miR-107	Homo sapiens	GI:4240387	PTEN	5728	Homo sapiens	Western blot	Functional MTI (Weak)	22593189	-1
MIRT007323	hsa-miR-18a-5p	Homo sapiens	GI:29792115	SMAD3	4088	Homo sapiens	Western blot	Functional MTI	23249750	-1
MIRT140827	hsa-miR-195-5p	Homo sapiens	GI:29792115	SMAD3	4088	Homo sapiens	HITS-CLIP	Functional MTI (Weak)	22473208	-1
MIRT050933	hsa-miR-17-5p	Homo sapiens	GI:29792115	SMAD3	4088	Homo sapiens	CLASH	Functional MTI (Weak)	23622248	-1
MIRT020918	hsa-miR-155-5p	Homo sapiens	GI:29792115	SMAD3	4088	Homo sapiens	Western blot	Functional MTI (Weak)	21036908	-1
MIRT054903	hsa-miR-17-5p	Homo sapiens	GI:48429227	STAT3	6774	Homo sapiens	Luciferase reporter assay//Microarray//Northern blot//qRT-PCR//Western blot	Functional MTI	23059786	-1
MIRT053071	hsa-miR-130b-3p	Homo sapiens	GI:48429227	STAT3	6774	Homo sapiens	Luciferase reporter assay//qRT-PCR//Western blot	Functional MTI	24040078	-1
MIRT021003	hsa-miR-155-5p	Homo sapiens	GI:48429227	STAT3	6774	Homo sapiens	Proteomics	Functional MTI (Weak)	18668040	-1
MIRT007321	hsa-miR-17-5p	Homo sapiens	GI:83405948	TCF3	6929	Homo sapiens	Luciferase reporter assay	Functional MTI	23492770	-1
MIRT726346	hsa-miR-195-5p	Homo sapiens	GI:83405948	TCF3	6929	Homo sapiens	HITS-CLIP	Functional MTI (Weak)	22473208	-1
MIRT726245	hsa-miR-19a-3p	Homo sapiens	GI:13097807	TP53	7157	Homo sapiens	HITS-CLIP	Functional MTI (Weak)	22473208	-1
MIRT438792	hsa-miR-18a-5p	Homo sapiens	GI:13097807	TP53	7157	Homo sapiens	qRT-PCR	Functional MTI (WeaK)	24955218	-1
MIRT438795	hsa-miR-17-5p	Homo sapiens	GI:13097807	TP53	7157	Homo sapiens	qRT-PCR	Functional MTI (WeaK)	24955218	-1
MIRT005785	hsa-miR-221-3p	Homo sapiens	GI:13097807	TP53	7157	Homo sapiens	Western blot	Functional MTI (Weak)	21226887	-1
MIRT053509	hsa-miR-300	Homo sapiens	GI:4507741	TWIST1	7291	Homo sapiens	Luciferase reporter assay//Microarray//qRT-PCR//Western blot	Functional MTI	23105110	-1
MIRT054637	hsa-miR-200c-3p	Homo sapiens	GI:5730124	ZNF217	7764	Homo sapiens	Luciferase reporter assay//Microarray//qRT-PCR//Western blot	Functional MTI	24615544	-1
MIRT726045	hsa-miR-19a-3p	Homo sapiens	GI:5730124	ZNF217	7764	Homo sapiens	HITS-CLIP	Functional MTI (Weak)	22473208	-1
MIRT020307	hsa-miR-130b-3p	Homo sapiens	GI:5730124	ZNF217	7764	Homo sapiens	Sequencing	Functional MTI (Weak)	20371350	-1

## Sheet: S1C
TF-miRNA interactions
TF	miRNA	Interaction	SRAID/PMID	Species	Regulatory_direction
E2F1	hsa-let-7a-5p	activation	20404092	Homo sapiens	1
E2F3	hsa-let-7a-5p	activation	20404092	Homo sapiens	1
NFKB1	hsa-let-7a-5p	activation	22348059	Homo sapiens	1
NFKB1	hsa-let-7b-5p	activation	22348059	Homo sapiens	1
AKT1	hsa-let-7e	activation	19699171	Homo sapiens	1
E2F1	hsa-let-7i	activation	20404092	Homo sapiens	1
E2F3	hsa-let-7i	activation	20404092	Homo sapiens	1
MYC	hsa-miR-106a-3p	activation	17943719	Homo sapiens	1
TP53	hsa-miR-106a-3p	activation	24256616	Homo sapiens	1
E2F1	hsa-miR-106b	activation	20404092	Homo sapiens	1
E2F3	hsa-miR-106b	activation	20404092	Homo sapiens	1
TP53	hsa-miR-107	activation	20308559	Homo sapiens	1
TP53	hsa-miR-10b	activation	24256616	Homo sapiens	1
TWIST1	hsa-miR-10b	activation	20732742	Homo sapiens	1
TP53	hsa-miR-124-1	activation	25915824	Homo sapiens	1
TP53	hsa-miR-1246	activation	22751441;27216701	Homo sapiens	1
TP53	hsa-miR-125a-3p	activation	26389681	Homo sapiens	1
TP53	hsa-miR-127	activation	23762330	Homo sapiens	1
CDKN2A	hsa-miR-141	activation	24163379	Homo sapiens	1
TP53	hsa-miR-141	activation	21518799	Homo sapiens	1
TP53	hsa-miR-142	activation	25907832	Homo sapiens	1
SMAD3	hsa-miR-143	activation	21712382	Homo sapiens	1
SMAD3	hsa-miR-145	activation	21712382	Homo sapiens	1
TP53	hsa-miR-145	activation	19202062;27626692	Homo sapiens	1
BRCA1	hsa-miR-146a-3p	activation	19190326	Homo sapiens	1
NFKB1	hsa-miR-146a-3p	activation	19021527;20061417	Homo sapiens	1
BRCA1	hsa-miR-146b	activation	19190326	Homo sapiens	1
CDK4	hsa-miR-146b	activation	24163379	Homo sapiens	1
CDKN2A	hsa-miR-146b	activation	24163379	Homo sapiens	1
TP53	hsa-miR-148a	activation	23321675	Homo sapiens	1
TP53	hsa-miR-149	activation	27216701	Homo sapiens	1
TP53	hsa-miR-151a	activation	24256616	Homo sapiens	1
MYB	hsa-miR-155-5p	activation	21296997	Homo sapiens	1
NFKB1	hsa-miR-155-5p	activation	17911593;18940871	Homo sapiens	1
E2F1	hsa-miR-15a	activation	20404092;21454377	Homo sapiens	1
E2F3	hsa-miR-15a	activation	20404092	Homo sapiens	1
TP53	hsa-miR-15a	activation	21205967	Homo sapiens	1
E2F1	hsa-miR-15b	activation	20404092;21454377	Homo sapiens	1
E2F3	hsa-miR-15b	activation	20404092	Homo sapiens	1
TP53	hsa-miR-15b	activation	21205967	Homo sapiens	1
E2F1	hsa-miR-16-1	activation	21454377	Homo sapiens	1
E2F3	hsa-miR-16-1	activation	20404092	Homo sapiens	1
TP53	hsa-miR-16-1	activation	21205967	Homo sapiens	1
E2F1	hsa-miR-16-2	activation	21454377	Homo sapiens	1
TP53	hsa-miR-16-2	activation	21205967	Homo sapiens	1
CCND1	hsa-miR-17-5p	activation	18695042	Homo sapiens	1
E2F1	hsa-miR-17-5p	activation	19066217	Homo sapiens	1
MYC	hsa-miR-17-5p	activation	17943719;19066217	Homo sapiens	1
STAT3	hsa-miR-181b-1	activation	20797623	Homo sapiens	1
AKT1	hsa-miR-181c	activation	19699171	Homo sapiens	1
TP53	hsa-miR-184	activation	26886852	Homo sapiens	1
E2F1	hsa-miR-18a-5p	activation	19066217	Homo sapiens	1
MYC	hsa-miR-18a-5p	activation	17943719;19066217	Homo sapiens	1
TP53	hsa-miR-191	activation	24256616	Homo sapiens	1
TP53	hsa-miR-192	activation	19074875;19088023;21518799	Homo sapiens	1
TP53	hsa-miR-193b	activation	24149576	Homo sapiens	1
E2F1	hsa-miR-195-5p	activation	20404092	Homo sapiens	1
E2F3	hsa-miR-195-5p	activation	20404092	Homo sapiens	1
TP53	hsa-miR-198	activation	24256616	Homo sapiens	1
E2F1	hsa-miR-19a-3p	activation	19066217	Homo sapiens	1
MYC	hsa-miR-19a-3p	activation	17943719;19066217	Homo sapiens	1
E2F1	hsa-miR-19b-3p	activation	19066217	Homo sapiens	1
MYC	hsa-miR-19b-3p	activation	17943719;19066217	Homo sapiens	1
SMAD3	hsa-miR-200a	activation	22020340	Homo sapiens	1
TP53	hsa-miR-200a	activation	21518799	Homo sapiens	1
SMAD3	hsa-miR-200b	activation	22020340	Homo sapiens	1
TP53	hsa-miR-200b	activation	21518799	Homo sapiens	1
TP53	hsa-miR-200c-3p	activation	21336307;21518799	Homo sapiens	1
TP53	hsa-miR-202	activation	24256616	Homo sapiens	1
MITF	hsa-miR-204	activation	26599548	Homo sapiens	1
TP53	hsa-miR-205	activation	27216701	Homo sapiens	1
CCND1	hsa-miR-20a	activation	18695042	Homo sapiens	1
E2F1	hsa-miR-20a	activation	19066217	Homo sapiens	1
MYC	hsa-miR-20a	activation	17943719;19066217	Homo sapiens	1
STAT3	hsa-miR-21	activation	17496199;20797623	Homo sapiens	1
TP53	hsa-miR-215	activation	19074875	Homo sapiens	1
AKT1	hsa-miR-22	activation	20523723	Homo sapiens	1
PTEN	hsa-miR-22	activation	20388916	Homo sapiens	1
TP53	hsa-miR-22	activation	24449575;27216701	Homo sapiens	1
MITF	hsa-miR-221-3p	activation	19056895	Homo sapiens	1
MYC	hsa-miR-221-3p	activation	17943719	Homo sapiens	1
TP53	hsa-miR-221-3p	activation	24256616	Homo sapiens	1
MITF	hsa-miR-222	activation	19056895	Homo sapiens	1
NFKB1	hsa-miR-224	activation	22178270	Homo sapiens	1
TP53	hsa-miR-23b	activation	24256616;27216701	Homo sapiens	1
PTEN	hsa-miR-25	activation	20388916	Homo sapiens	1
TP53	hsa-miR-26a-5p	activation	16609010	Homo sapiens	1
TP53	hsa-miR-29a	activation	21522133	Homo sapiens	1
TP53	hsa-miR-300	activation	26320179	Homo sapiens	1
PTEN	hsa-miR-302a	activation	20388916	Homo sapiens	1
PTEN	hsa-miR-302b	activation	20388916	Homo sapiens	1
PTEN	hsa-miR-302c	activation	20388916	Homo sapiens	1
PTEN	hsa-miR-302d	activation	20388916	Homo sapiens	1
PTEN	hsa-miR-302f	activation	20388916	Homo sapiens	1
TP53	hsa-miR-320a	activation	24256616	Homo sapiens	1
NFKB1	hsa-miR-34a-3p	activation	22292433	Homo sapiens	1
TP53	hsa-miR-34a-3p	activation	17656095;18755897;18818704;18834855;19167416;19221490;20170545;20386864;20883704;21909380;22020437;22198213	Homo sapiens	1
TP53	hsa-miR-34b	activation	17656095;17823410;19221490;21205967;22020437	Homo sapiens	1
TP53	hsa-miR-34c	activation	17656095;26886852;17823410;19221490;20170545;21205967;22020437	Homo sapiens	1
MITF	hsa-miR-363	activation	19056895	Homo sapiens	1
NFKB1	hsa-miR-365a	activation	21518763	Homo sapiens	1
TP53	hsa-miR-365a	activation	24149576	Homo sapiens	1
CTNNB1	hsa-miR-373	activation	22020335	Homo sapiens	1
TWIST1	hsa-miR-373	activation	20154725	Homo sapiens	1
TP53	hsa-miR-429	activation	21518799	Homo sapiens	1
E2F1	hsa-miR-449c	activation	21857159	Homo sapiens	1
SMAD3	hsa-miR-451a	activation	18765229	Homo sapiens	1
TCF3	hsa-miR-451a	activation	21464222	Homo sapiens	1
TP53	hsa-miR-506	activation	24469051	Homo sapiens	1
TP53	hsa-miR-519d	activation	22262409	Homo sapiens	1
TP53	hsa-miR-605	activation	27216701	Homo sapiens	1
TP53	hsa-miR-655	activation	26320179	Homo sapiens	1
MYC	hsa-miR-9-1	activation	20173743;20173740	Homo sapiens	1
NFKB1	hsa-miR-9-1	activation	19289835	Homo sapiens	1
TP53	hsa-miR-9-1	activation	26886852	Homo sapiens	1
E2F1	hsa-miR-92a-1	activation	19066217	Homo sapiens	1
MYC	hsa-miR-92a-1	activation	17943719;19066217	Homo sapiens	1
MITF	hsa-let-7a-5p	regulation	19056895	Homo sapiens	1
MITF	hsa-let-7d	regulation	19056895	Homo sapiens	1
MITF	hsa-let-7f-1	regulation	19056895	Homo sapiens	1
ATF1	hsa-let-7g	regulation	SRX150420	Homo sapiens	1
MITF	hsa-let-7i	regulation	19056895	Homo sapiens	1
E2F1	hsa-miR-106a-3p	regulation	19034270	Homo sapiens	1
MITF	hsa-miR-106a-3p	regulation	19056895	Homo sapiens	1
MITF	hsa-miR-125b-1	regulation	19056895	Homo sapiens	1
ATF1	hsa-miR-132	regulation	SRX150420	Homo sapiens	1
EZH2	hsa-miR-137	regulation	20368621	Homo sapiens	1
MYC	hsa-miR-141	regulation	20053927	Homo sapiens	1
TP53	hsa-miR-143	regulation	20351064	Homo sapiens	1
MITF	hsa-miR-146a-3p	regulation	19056895	Homo sapiens	1
ATF1	hsa-miR-148b	regulation	SRX150420	Homo sapiens	1
MITF	hsa-miR-148b	regulation	19056895	Homo sapiens	1
ATF1	hsa-miR-15b	regulation	SRX150420	Homo sapiens	1
NFKB1	hsa-miR-16-1	regulation	21081469	Homo sapiens	1
ATF1	hsa-miR-16-2	regulation	SRX150420	Homo sapiens	1
E2F1	hsa-miR-18b	regulation	19034270	Homo sapiens	1
MITF	hsa-miR-18b	regulation	19056895	Homo sapiens	1
TP53	hsa-miR-194-1	regulation	22264233	Homo sapiens	1
PTEN	hsa-miR-19a-3p	regulation	18460397	Homo sapiens	1
MITF	hsa-miR-19b-3p	regulation	19056895	Homo sapiens	1
E2F1	hsa-miR-20b	regulation	19034270	Homo sapiens	1
MITF	hsa-miR-20b	regulation	19056895	Homo sapiens	1
ATF1	hsa-miR-21	regulation	SRX150420	Homo sapiens	1
EGFR	hsa-miR-21	regulation	20093556	Homo sapiens	1
ETV5	hsa-miR-21	regulation	21768389	Homo sapiens	1
NFKB1	hsa-miR-21	regulation	21081469	Homo sapiens	1
PTEN	hsa-miR-21	regulation	20048743;18460397	Homo sapiens	1
ZNF217	hsa-miR-21	regulation	SRX150642	Homo sapiens	1
MITF	hsa-miR-211	regulation	21072171	Homo sapiens	1
ATF1	hsa-miR-212	regulation	SRX150420	Homo sapiens	1
ATF1	hsa-miR-215	regulation	SRX150420	Homo sapiens	1
ATF1	hsa-miR-22	regulation	SRX150420	Homo sapiens	1
E2F1	hsa-miR-223	regulation	20029046	Homo sapiens	1
ATF1	hsa-miR-23b	regulation	SRX150420	Homo sapiens	1
E2F1	hsa-miR-25	regulation	19034270	Homo sapiens	1
MITF	hsa-miR-29a	regulation	19056895	Homo sapiens	1
MITF	hsa-miR-29b-1	regulation	19056895	Homo sapiens	1
ATF1	hsa-miR-29c	regulation	SRX150420	Homo sapiens	1
ATF1	hsa-miR-30c-1	regulation	SRX150420	Homo sapiens	1
ATF1	hsa-miR-30e	regulation	SRX150420	Homo sapiens	1
E2F3	hsa-miR-34a-3p	regulation	21516127	Homo sapiens	1
E2F1	hsa-miR-363	regulation	19034270	Homo sapiens	1
E2F1	hsa-miR-449a	regulation	20046097	Homo sapiens	1
E2F1	hsa-miR-449b	regulation	20046097	Homo sapiens	1
IL6	hsa-miR-519c	regulation	20233879	Homo sapiens	1
E2F1	hsa-miR-92a-2	regulation	19034270	Homo sapiens	1
MITF	hsa-miR-92a-2	regulation	19056895	Homo sapiens	1
MITF	hsa-miR-92b	regulation	19056895	Homo sapiens	1
E2F1	hsa-miR-93	regulation	19034270	Homo sapiens	1
MYC	hsa-let-7a-5p	repression	19211792;21903590	Homo sapiens	-1
MYC	hsa-let-7b-5p	repression	19211792	Homo sapiens	-1
MYC	hsa-let-7c	repression	19211792	Homo sapiens	-1
MYC	hsa-let-7d	repression	19211792;21903590	Homo sapiens	-1
MYC	hsa-let-7e	repression	19211792	Homo sapiens	-1
MYC	hsa-let-7f-1	repression	19211792;21903590	Homo sapiens	-1
MYC	hsa-let-7g	repression	19211792	Homo sapiens	-1
MYC	hsa-let-7i	repression	19211792	Homo sapiens	-1
TP53	hsa-miR-100	repression	25757558	Homo sapiens	-1
EZH2	hsa-miR-101-1	repression	21777817	Homo sapiens	-1
MYC	hsa-miR-106a-3p	repression	20878079	Homo sapiens	-1
MYC	hsa-miR-106b	repression	20878079	Homo sapiens	-1
NFKB1	hsa-miR-10b	repression	22286762	Homo sapiens	-1
AKT1	hsa-miR-125b-1	repression	19699171	Homo sapiens	-1
NFKB1	hsa-miR-125b-1	repression	17911593	Homo sapiens	-1
TP53	hsa-miR-125b-1	repression	20170545	Homo sapiens	-1
CDK4	hsa-let-7a-3p	repression	22251626	Homo sapiens	-1
TP53	hsa-miR-146a-3p	repression	25757558	Homo sapiens	-1
IL6	hsa-miR-148a	repression	20146264	Homo sapiens	-1
MYB	hsa-miR-148a	repression	21455217	Homo sapiens	-1
TP53	hsa-miR-148a	repression	26886852	Homo sapiens	-1
TP53	hsa-miR-150	repression	25757558	Homo sapiens	-1
IL6	hsa-miR-152	repression	20146264	Homo sapiens	-1
TP53	hsa-miR-155-5p	repression	20170545	Homo sapiens	-1
MYC	hsa-miR-15a	repression	19211792	Homo sapiens	-1
MYC	hsa-miR-16-1	repression	19211792	Homo sapiens	-1
NFKB1	hsa-miR-17-5p	repression	22286762	Homo sapiens	-1
TP53	hsa-miR-17-5p	repression	19696742	Homo sapiens	-1
TP53	hsa-miR-18a-5p	repression	19696742	Homo sapiens	-1
MYC	hsa-miR-195-5p	repression	18066065	Homo sapiens	-1
TP53	hsa-miR-196a-1	repression	26886852	Homo sapiens	-1
NFKB1	hsa-miR-199a-3p	repression	22359598	Homo sapiens	-1
TWIST1	hsa-miR-199a-3p	repression	19029138	Homo sapiens	-1
TP53	hsa-miR-19a-3p	repression	19696742	Homo sapiens	-1
TP53	hsa-miR-19b-3p	repression	19696742	Homo sapiens	-1
GATA3	hsa-miR-200a	repression	21403400	Homo sapiens	-1
TWIST1	hsa-miR-200a	repression	20473948	Homo sapiens	-1
GATA3	hsa-miR-200b	repression	21403400	Homo sapiens	-1
TWIST1	hsa-miR-200b	repression	20473948	Homo sapiens	-1
GATA3	hsa-miR-200c-3p	repression	21403400	Homo sapiens	-1
TWIST1	hsa-miR-200c-3p	repression	20473948	Homo sapiens	-1
TWIST1	hsa-miR-205	repression	20473948	Homo sapiens	-1
MYC	hsa-miR-20a	repression	20878079	Homo sapiens	-1
TP53	hsa-miR-20a	repression	19696742	Homo sapiens	-1
MYC	hsa-miR-20b	repression	20878079	Homo sapiens	-1
NFKB1	hsa-miR-21	repression	22286762	Homo sapiens	-1
TP53	hsa-miR-210	repression	26886852	Homo sapiens	-1
NFKB1	hsa-miR-214	repression	22359598	Homo sapiens	-1
TWIST1	hsa-miR-214	repression	19029138	Homo sapiens	-1
MYC	hsa-miR-22	repression	18066065	Homo sapiens	-1
MITF	hsa-miR-221-3p	repression	26236014	Homo sapiens	-1
MITF	hsa-miR-222	repression	26236014	Homo sapiens	-1
TP53	hsa-miR-222	repression	26886852	Homo sapiens	-1
TP53	hsa-miR-224	repression	23474441	Homo sapiens	-1
MYC	hsa-miR-23a	repression	19219026	Homo sapiens	-1
MYC	hsa-miR-23b	repression	19219026	Homo sapiens	-1
MYC	hsa-miR-26a-5p	repression	18713946;19197161;21941025	Homo sapiens	-1
MYC	hsa-miR-26b	repression	21941025	Homo sapiens	-1
TP53	hsa-miR-27a	repression	26886852	Homo sapiens	-1
TP53	hsa-miR-27b-5p	repression	26886852	Homo sapiens	-1
MYC	hsa-miR-29a	repression	18066065	Homo sapiens	-1
NFKB1	hsa-miR-29a	repression	18977326	Homo sapiens	-1
TP53	hsa-miR-29a	repression	26886852	Homo sapiens	-1
MYC	hsa-miR-29b-1	repression	22249264	Homo sapiens	-1
NFKB1	hsa-miR-29b-1	repression	18977326	Homo sapiens	-1
MYC	hsa-miR-29c	repression	18066065	Homo sapiens	-1
NFKB1	hsa-miR-29c	repression	18977326	Homo sapiens	-1
IL6	hsa-miR-301a	repression	20146264	Homo sapiens	-1
IL6	hsa-miR-301b	repression	20146264	Homo sapiens	-1
MYC	hsa-miR-34a-3p	repression	19211792	Homo sapiens	-1
NFKB1	hsa-miR-448	repression	20798686	Homo sapiens	-1
TP53	hsa-miR-499a	repression	21186368	Homo sapiens	-1
TP53	hsa-miR-504	repression	27994142	Homo sapiens	-1
TP53	hsa-miR-590	repression	26886852	Homo sapiens	-1
TP53	hsa-miR-7-1	repression	26886852	Homo sapiens	-1
NFKB1	hsa-miR-9-1	repression	22286762	Homo sapiens	-1
TP53	hsa-miR-92a-1	repression	19696742	Homo sapiens	-1
MYC	hsa-miR-93	repression	20878079	Homo sapiens	-1

## Sheet: S1D
Predicted lncRNA-TF interactions
lncRNA	TF	Int_Prob (RF)	Int_Prob (SVM)	PMID	Interaction	Regulatory_direction
CASC15	CDK4	0.8	0.971	29075788	activation	1
CASC15	MITF	0.8	0.97	26016895	activation	1
GAS5	BRCA1	0.75	0.971	28035057	activation	1
GAS5	PTEN	0.9	0.956	27034004	activation	1
GAS5	TP53	0.95	0.987	28035057	activation	1
H19	EGFR	0.9	0.969	26353930	activation	1
HOTAIR	AKT1	0.8	0.988	31281438	activation	1
HOTAIR	CCND1	0.9	0.973	27816685	activation	1
HOTAIR	CDK4	0.8	0.994	26172293	activation	1
HOTAIR	E2F1	0.85	0.986	26172293	activation	1
HOTAIR	EGFR	0.9	0.951	29467862	activation	1
HOTAIR	NFKB1	0.8	0.99	27041570	activation	1
HOTAIR	PTEN	0.8	0.978	28316060	activation	1
HOTAIR	STAT3	0.9	0.971	25070049	activation	1
HOTAIR	TWIST1	0.95	0.958	26800519	activation	1
MALAT1	AKT1	0.75	0.972	26364720	activation	1
MALAT1	CDK4	0.8	0.988	26918449	activation	1
MALAT1	E2F1	0.85	0.968	26918449	activation	1
MALAT1	E2F3	0.85	0.952	30771618	activation	1
MALAT1	EZH2	0.75	0.964	29916899	activation	1
PTENP1	TP53	0.75	0.987	28731027	activation	1
SNHG5	CDK4	0.75	0.979	30166525	activation	1
TUG1	CDK4	0.8	0.991	29029483	activation	1
TUG1	E2F1	0.8	0.987	29029483	activation	1
TUG1	EZH2	0.85	0.987	28813705	activation	1
TUG1	IL6	0.85	0.977	29268138	activation	1
TUG1	MYC	0.75	0.983	28503069	activation	1
TUG1	PTEN	0.8	0.983	26975529	activation	1
TUG1	SMAD3	0.8	0.985	28617552	activation	1
TUG1	STAT3	0.8	0.981	29791864	activation	1
UCA1	AKT1	0.9	0.973	22285928	activation	1
UCA1	EZH2	0.8	0.95	28569779	activation	1
BANCR	ZNF217	0.85	0.979	NA	binding	0
BANCR	TCF3	0.75	0.969	NA	binding	0
CASC15	TP53	0.8	0.975	NA	binding	0
CDKN2B-AS1	ZNF217	0.8	0.992	NA	binding	0
CDKN2B-AS1	CTNNB1	0.8	0.974	NA	binding	0
CDKN2B-AS1	MYB	0.8	0.956	NA	binding	0
CDKN2B-AS1	CCND1	0.8	0.954	NA	binding	0
CDKN2B-AS1	CDK4	0.75	0.991	NA	binding	0
CDKN2B-AS1	EZH2	0.75	0.978	NA	binding	0
CDKN2B-AS1	ETV5	0.75	0.955	NA	binding	0
GAS5	CTNNB1	0.95	0.956	NA	binding	0
GAS5	GATA3	1	0.958	NA	binding	0
GAS5	MITF	1	0.967	NA	binding	0
GAS5	NFKB1	1	0.976	NA	binding	0
GAS5	TCF3	1	0.985	NA	binding	0
GAS5	ZNF217	0.95	0.99	NA	binding	0
H19	TP53	0.9	0.962	NA	binding	0
HOTAIR	ATF1	0.9	0.976	NA	binding	0
HOTAIR	BRCA1	0.8	0.983	NA	binding	0
HOTAIR	CDKN2A	0.9	0.967	NA	binding	0
HOTAIR	CTNNB1	0.85	0.982	NA	binding	0
HOTAIR	E2F3	0.85	0.978	NA	binding	0
HOTAIR	ETV5	0.9	0.975	NA	binding	0
HOTAIR	EZH2	0.8	0.984	NA	binding	0
HOTAIR	GATA3	0.9	0.978	NA	binding	0
HOTAIR	IL6	0.9	0.971	NA	binding	0
HOTAIR	MITF	0.75	0.985	NA	binding	0
HOTAIR	MYB	0.8	0.978	NA	binding	0
HOTAIR	MYC	0.8	0.976	NA	binding	0
HOTAIR	SMAD3	0.75	0.981	NA	binding	0
HOTAIR	TCF3	0.85	0.991	NA	binding	0
HOTAIR	ZNF217	0.85	0.995	NA	binding	0
LINC00032	TP53	0.9	0.978	NA	binding	0
LINC00032	ZNF217	0.85	0.984	NA	binding	0
LINC00032	CDK4	0.85	0.978	NA	binding	0
LINC00032	AKT1	0.85	0.961	NA	binding	0
LINC00032	TCF3	0.85	0.959	NA	binding	0
LINC00032	NFKB1	0.8	0.953	NA	binding	0
LINC00032	EZH2	0.8	0.952	NA	binding	0
LINC00032	E2F1	0.75	0.952	NA	binding	0
LINC00673	CDK4	0.8	0.953	NA	binding	0
MALAT1	BRCA1	0.75	0.957	NA	binding	0
MALAT1	CTNNB1	0.85	0.951	NA	binding	0
MALAT1	GATA3	0.9	0.95	NA	binding	0
MALAT1	MITF	0.8	0.963	NA	binding	0
MALAT1	NFKB1	0.75	0.973	NA	binding	0
MALAT1	SMAD3	0.75	0.957	NA	binding	0
MALAT1	TCF3	0.8	0.978	NA	binding	0
MALAT1	ZNF217	0.85	0.989	NA	binding	0
MGC16025	EGFR	0.9	0.957	NA	binding	0
MGC16025	MYC	0.9	0.954	NA	binding	0
MIR31HG	CDK4	0.8	0.974	NA	binding	0
MIR31HG	ZNF217	0.75	0.978	NA	binding	0
PTENP1	TCF3	0.75	0.983	NA	binding	0
PTENP1	CTNNB1	0.75	0.957	NA	binding	0
PTENP1	MITF	0.75	0.953	NA	binding	0
SAMMSON	TP53	0.85	0.984	NA	binding	0
SAMMSON	CDKN2A	0.85	0.958	NA	binding	0
SAMMSON	TWIST1	0.85	0.954	NA	binding	0
SAMMSON	CCND1	0.85	0.952	NA	binding	0
SAMMSON	ZNF217	0.8	0.987	NA	binding	0
SAMMSON	NFKB1	0.8	0.97	NA	binding	0
SAMMSON	TCF3	0.8	0.968	NA	binding	0
SAMMSON	MITF	0.8	0.963	NA	binding	0
SAMMSON	E2F3	0.8	0.962	NA	binding	0
SAMMSON	CDK4	0.75	0.988	NA	binding	0
SAMMSON	AKT1	0.75	0.968	NA	binding	0
SAMMSON	EZH2	0.75	0.959	NA	binding	0
SNHG5	GATA3	0.75	0.954	NA	binding	0
SPRY4-IT1	ZNF217	0.75	0.964	NA	binding	0
SPRY4-IT1	TP53	0.75	0.959	NA	binding	0
SPRY4-IT1	CDK4	0.75	0.958	NA	binding	0
TUG1	ATF1	0.75	0.985	NA	binding	0
TUG1	CDKN2A	0.85	0.963	NA	binding	0
TUG1	CTNNB1	0.8	0.984	NA	binding	0
TUG1	E2F3	0.75	0.978	NA	binding	0
TUG1	ETV5	0.8	0.982	NA	binding	0
TUG1	GATA3	0.9	0.982	NA	binding	0
TUG1	MITF	0.8	0.987	NA	binding	0
TUG1	TCF3	0.8	0.989	NA	binding	0
TUG1	TWIST1	0.85	0.965	NA	binding	0
TUG1	ZNF217	0.75	0.996	NA	binding	0
UCA1	TP53	0.8	0.974	NA	binding	0
UCA1	ZNF217	0.75	0.981	NA	binding	0
BANCR	CDK4	0.8	0.971	30200918	repression	-1
CDKN2B-AS1	CDKN2A	0.75	0.982	31207308	repression	-1
GAS5	AKT1	0.9	0.975	30368517	repression	-1
GAS5	CDK4	1	0.988	30569211	repression	-1
GAS5	E2F1	0.95	0.964	24884417	repression	-1
GAS5	EZH2	0.9	0.972	29445179	repression	-1
GAS5	SMAD3	0.95	0.956	28659340	repression	-1
HOTAIR	TP53	0.9	0.994	27695348	repression	-1
MALAT1	TP53	0.85	0.986	28973437	repression	-1
MIR31HG	TP53	0.75	0.972	28529576	repression	-1
TUG1	AKT1	0.75	0.991	26975529	repression	-1
TUG1	NFKB1	0.75	0.989	29518613	repression	-1
TUG1	TP53	0.85	0.993	30261503	repression	-1

## Sheet: S1E
TF-TF interactions
TF1	Regulation_type	TF2	PMID	Regulatory_direction
AKT1	downregulate	SMAD3	15048128	-1
CDKN2A	downregulate	CDK4	30837298	-1
CTNNB1	downregulate	CCND1	12589056, 15735151	-1
EZH2	downregulate	TWIST1	23836662	-1
MYC	downregulate	CDKN2A	12738730, 12835716	-1
PTEN	downregulate	AKT1	16778075, 19903340, 20596030	-1
SMAD3	downregulate	MYC	11689553, 14993291	-1
TWIST1	downregulate	MYB	19051271	-1
AKT1	upregulate	CTNNB1	12063252	1
AKT1	upregulate	TWIST1	20400976	1
BRCA1	upregulate	TP53	12024039	1
BRCA1	upregulate	ETV5	21282464	1
CCND1	upregulate	CDK4	11279133	1
CDKN2A	upregulate	TP53	12091906, 9724636	1
CTNNB1	upregulate	MYC	1410807, 15735151	1
IL6	upregulate	STAT3	23869758	1
MYC	upregulate	BRCA1	21668996	1
MYC	upregulate	CCND1	12835716	1
MYC	upregulate	CDK4	12835716	1
PTEN	upregulate	PTEN	22413754	1
TP53	upregulate	EGFR	10029407	1
TP53	upregulate	IL6	24737129	1

## Sheet: S1F
Motif			Non-topological parameters							Topological parameters				Ranking score for non-metastatic melanoma phenotype													Ranking score for metastatic melanoma phenotype
			Expression profile (pan-cancer normalized log2 data) in non-metastatic melanoma			Expression profile (pan-cancer normalized log2 data) in metastatic melanoma
Node0 (lncRNA)	Node1 (miRNA)	Node2 (TF)	Node0	Node1	Node2	Node0	Node1	Node2	AVG (DP)	AVG (BC)	AVG (CnC)	AVG (CC)	AVG (Deg)	Scenario 1	Scenario 2	Scenario 3	Scenario 4	Scenario 5	Scenario 6	Scenario 7	Scenario 8	Scenario 9	Scenario 10	Scenario 11	Scenario 12	Scenario 13	Scenario 1	Scenario 2	Scenario 3	Scenario 4	Scenario 5	Scenario 6	Scenario 7	Scenario 8	Scenario 9	Scenario 10	Scenario 11	Scenario 12	Scenario 13
BANCR	hsa-miR-200c-3p	ZNF217	0.270299	6.29109	-0.261797	0.258731	6.16667	-0.309916	0	-8.46705	-1.30855	-3.66655	3.53578	1.50945	3.14767	1.64247	0.553121	3.72315	0.723063	3.1804	0.546512	1.39422	0.278431	3.74932	-0.129027	0.393874	1.45139	3.07054	1.59355	0.508337	3.6329	0.680558	3.10928	0.513146	1.35758	0.234804	3.66389	-0.174322	0.375993
BANCR	hsa-miR-221-3p	TP53	0.270299	8.92436	0.285653	0.258731	8.94819	0.176203	0.528321	-5.94385	-1.10728	-4.23738	4.54855	2.44149	4.60117	2.43765	1.14492	5.46734	1.39199	4.6315	1.11148	2.02845	0.949389	5.49161	0.519756	0.618906	2.38983	4.58283	2.41046	1.07816	5.44765	1.33735	4.62684	1.08132	2.01533	0.883788	5.48286	0.432809	0.605371
BANCR	hsa-miR-221-3p	PTEN	0.270299	8.92436	-0.350335	0.258731	8.94819	-0.555883	0	-6.83664	-1.25601	-3.71436	3.9183	2.1235	4.44217	2.27865	0.763324	5.27654	1.00795	4.48596	0.916588	1.91202	0.539076	5.31158	-0.0177535	0.546331	2.02379	4.39981	2.22744	0.638908	5.22802	0.905265	4.46929	0.862396	1.88929	0.415817	5.28361	-0.181579	0.527991
BANCR	hsa-miR-200c-3p	E2F3	0.270299	6.29109	0.77974	0.258731	6.16667	0.769555	0.333333	-8.28375	-1.30745	-3.36828	3.59597	2.03022	3.40806	1.90286	1.17804	4.03561	1.2855	3.35225	0.823861	1.5317	0.916925	3.99097	0.717774	0.469403	1.99113	3.3404	1.86342	1.15602	3.95674	1.26196	3.28588	0.799978	1.49886	0.896058	3.91312	0.702826	0.453419
BANCR	hsa-miR-221-3p	CTNNB1	0.270299	8.92436	1.06398	0.258731	8.94819	0.912561	0	-7.82743	-1.24795	-2.96371	3.62345	2.83065	4.79575	2.63223	1.61191	5.70084	1.71511	4.66275	1.2537	2.05345	1.37449	5.59444	1.10053	0.61046	2.75801	4.76692	2.59455	1.51997	5.66855	1.63949	4.65285	1.21304	2.03613	1.28371	5.5773	0.980003	0.594827
BANCR	hsa-miR-199a-3p	AKT1	0.270299	9.15383	0.413682	0.258731	9.22687	0.879911	0	-8.20811	-1.33738	-3.36112	3.62345	2.56287	4.74791	2.52703	1.24468	5.64344	1.41865	4.6962	1.0927	2.03431	0.985573	5.60207	0.570073	0.578575	2.81136	4.8981	2.65606	1.52825	5.82597	1.658	4.78811	1.2126	2.0886	1.2703	5.73798	0.94613	0.596285
BANCR	hsa-miR-451a	TCF3	0.270299	8.01024	0.0460197	0.258731	7.89203	-0.0570704	0	-11.2074	-1.51939	-2.59379	2.48648	2.09314	4.0842	2.14921	0.909725	4.84698	1.09186	4.07845	0.746868	1.76883	0.561843	4.84238	0.12999	0.458625	2.00915	3.99643	2.08811	0.83258	4.74397	1.02265	4.00356	0.700536	1.72794	0.485854	4.74968	0.0410289	0.438307
BANCR	hsa-miR-21	ZNF217	0.270299	14.1363	-0.261797	0.258731	17.0573	-0.309916	0	-8.69437	-1.4046	-2.84053	3.3023	3.47074	7.07025	3.60376	1.33764	8.43024	1.70371	7.10298	1.53557	2.96325	1.06968	8.45642	0.26996	0.789497	4.17406	8.51587	4.31622	1.5974	10.1673	2.04189	8.55461	1.88289	3.53571	1.3306	10.1983	0.37694	0.923891
BANCR	hsa-miR-146b	CDK4	0.270299	9.54378	0.613633	0.258731	9.85012	1.13225	0	-10.3181	-1.41692	-3.07181	3.05664	2.76034	4.99287	2.6745	1.40365	5.93739	1.56736	4.91617	1.11434	2.1323	1.08286	5.87603	0.687855	0.577232	3.09334	5.27281	2.87496	1.74198	6.27562	1.86207	5.13127	1.2765	2.23849	1.42235	6.1624	1.11749	0.609226
BANCR	hsa-let-7a-3p	CDK4	0.270299	14.0719	0.613633	0.258731	14.5528	1.13225	0	-8.72051	-1.37634	-2.54349	3.52832	3.89237	7.25695	3.80654	1.85646	8.65428	2.13338	7.18024	1.7628	3.03793	1.60163	8.59291	0.980217	0.836616	4.269	7.62414	4.05062	2.21225	9.09722	2.44991	7.48261	1.94678	3.17902	1.95857	8.98399	1.41857	0.877336
BANCR	hsa-miR-200c-3p	MYB	0.270299	6.29109	-1.38294	0.258731	6.16667	-1.52083	0	-8.50928	-1.31405	-3.92575	3.38662	0.948877	2.86739	1.36219	-0.119565	3.3868	0.162491	3.04025	0.251974	1.2821	-0.405657	3.5251	-1.03734	0.332116	0.845936	2.76781	1.29083	-0.21821	3.26962	0.0751029	2.95791	0.196166	1.23649	-0.503144	3.42171	-1.15445	0.309746
BANCR	hsa-miR-221-3p	E2F3	0.270299	8.92436	0.77974	0.258731	8.94819	0.769555	0.333333	-7.88655	-1.27064	-3.31624	3.75246	2.68853	4.72469	2.56117	1.44137	5.61557	1.61466	4.66889	1.1731	2.05836	1.19632	5.57093	0.865501	0.609098	2.68651	4.73116	2.5588	1.43417	5.62565	1.60965	4.67664	1.16775	2.05516	1.19027	5.58203	0.857965	0.600527
CASC15	hsa-miR-200c-3p	ZNF217	0.228806	6.29109	-0.261797	0.222313	6.16667	-0.309916	0	-7.12626	-1.21885	-3.37171	3.8049	1.49908	3.1373	1.62173	0.540673	3.719	0.71269	3.17002	0.588092	1.36932	0.319994	3.74518	-0.0812406	0.38561	1.44229	3.06143	1.57534	0.497411	3.62926	0.671454	3.10017	0.557263	1.33573	0.277382	3.66025	-0.126282	0.371789
CASC15	hsa-miR-221-3p	TP53	0.228806	8.92436	0.285653	0.222313	8.94819	0.176203	0.528321	-4.60306	-1.01757	-3.94253	4.81767	2.43112	4.59079	2.41691	1.13247	5.46319	1.38161	4.62113	1.15306	2.00355	0.990951	5.48746	0.567543	0.610643	2.38073	4.57372	2.39225	1.06723	5.444	1.32824	4.61774	1.12543	1.99348	0.926365	5.47922	0.48085	0.601168
CASC15	hsa-miR-18a-5p	TP53	0.228806	3.93488	0.285653	0.222313	3.90437	0.176203	0.528321	-4.64866	-1.01894	-4.10837	4.79018	1.18375	2.09606	1.16954	0.633522	2.46951	0.757928	2.12639	0.521871	1.00566	0.485997	2.49377	0.312062	0.358165	1.11977	2.05182	1.1313	0.562853	2.41772	0.697766	2.09583	0.487448	0.984715	0.415977	2.45293	0.222652	0.345973
CASC15	hsa-miR-155-5p	STAT3	0.228806	9.52261	-0.23001	0.222313	9.82243	-0.236203	0.333333	-6.16537	-1.18482	-2.78454	3.73322	2.32285	4.76101	2.43755	0.882897	5.66745	1.17419	4.83142	1.04718	2.05214	0.699979	5.72378	0.143525	0.584323	2.39308	4.90774	2.50771	0.907215	5.84483	1.20695	4.97893	1.07986	2.10759	0.724946	5.90178	0.153237	0.59381
CASC15	hsa-miR-155-5p	IL6	0.228806	9.52261	-0.770725	0.222313	9.82243	-0.504727	0.333333	-5.54621	-1.11336	-2.95123	3.92821	2.05249	4.62583	2.30238	0.558468	5.50523	0.903832	4.76383	0.934467	1.99807	0.393523	5.61564	-0.271074	0.566273	2.25882	4.84061	2.44058	0.746101	5.76427	1.07269	4.94537	1.0352	2.08073	0.581805	5.84808	-0.043609	0.58937
CASC15	hsa-let-7a-3p	GATA3	0.228806	14.0719	-1.42855	0.222313	14.5528	0.764254	0	-8.35049	-1.34341	-2.25694	3.32576	2.86091	6.73603	3.27525	0.618703	8.03747	1.10192	6.9146	1.24672	2.80881	0.380196	8.18033	-0.643432	0.7074	4.0759	7.52303	3.94042	1.98052	8.98318	2.2568	7.4275	1.85178	3.12037	1.74267	8.90675	1.13453	0.835889
CASC15	hsa-miR-155-5p	EGFR	0.228806	9.52261	-4.18944	0.222313	9.82243	-4.26017	0.333333	-6.66496	-1.1232	-2.81772	3.59488	0.343135	3.77115	1.4477	-1.49276	4.47962	-0.805525	4.3365	0.0382761	1.6562	-1.69092	4.93189	-3.03926	0.378733	0.381101	3.90175	1.50172	-1.50717	4.63764	-0.805036	4.47594	0.054824	1.70519	-1.70467	5.09699	-3.08117	0.384993
CASC15	hsa-miR-200c-3p	E2F3	0.228806	6.29109	0.77974	0.222313	6.16667	0.769555	0.333333	-6.94297	-1.21774	-3.07344	3.86509	2.01984	3.39768	1.88211	1.1656	4.03146	1.27512	3.34188	0.865441	1.50681	0.958488	3.98682	0.765561	0.46114	1.98202	3.3313	1.84521	1.14509	3.9531	1.25286	3.27677	0.844096	1.47701	0.938636	3.90948	0.750866	0.449215
CASC15	hsa-miR-221-3p	E2F3	0.228806	8.92436	0.77974	0.222313	8.94819	0.769555	0.333333	-6.54577	-1.18094	-3.0214	4.02158	2.67816	4.71432	2.54043	1.42892	5.61142	1.60428	4.65851	1.21468	2.03346	1.23788	5.56678	0.913287	0.600835	2.6774	4.72206	2.54059	1.42325	5.62201	1.60055	4.66753	1.21187	2.03331	1.23285	5.57839	0.906006	0.596323
CASC15	hsa-miR-221-3p	CTNNB1	0.228806	8.92436	1.06398	0.222313	8.94819	0.912561	0	-6.48665	-1.15825	-2.66887	3.89257	2.82028	4.78538	2.61149	1.59947	5.69669	1.70474	4.65238	1.29528	2.02855	1.41606	5.59029	1.14831	0.602197	2.74891	4.75781	2.57634	1.50905	5.66491	1.63038	4.64374	1.25716	2.01428	1.32629	5.57366	1.02804	0.590623
CASC15	hsa-miR-155-5p	CTNNB1	0.228806	9.52261	1.06398	0.222313	9.82243	0.912561	0	-6.377	-1.14579	-2.63102	3.9667	2.96985	5.0845	2.76105	1.65929	6.05564	1.77952	4.95151	1.37738	2.1482	1.48173	5.94925	1.18408	0.635036	2.96747	5.19493	2.7949	1.59647	6.18946	1.73966	5.08086	1.37375	2.18913	1.41956	6.0982	1.07761	0.637261
CASC15	hsa-miR-155-5p	CDKN2A	0.228806	9.52261	-0.148305	0.222313	9.82243	0.126467	0.333333	-6.47605	-1.09435	-2.48439	3.84053	2.3637	4.78143	2.45798	0.93192	5.69196	1.21504	4.84164	1.07346	2.06031	0.753683	5.74012	0.213571	0.590749	2.57442	4.99841	2.59838	1.12482	5.95363	1.38828	5.02427	1.17638	2.14385	0.94723	5.97432	0.448055	0.614284
CASC15	hsa-miR-18a-5p	CCND1	0.228806	3.93488	1.14495	0.222313	3.90437	0.917318	0.333333	-6.57361	-1.15611	-2.90883	3.9339	1.6134	2.31088	1.38436	1.1491	2.7273	1.1632	2.20943	0.68298	1.07209	0.958603	2.64613	0.956527	0.369895	1.49033	2.23709	1.31658	1.00752	2.64005	1.04395	2.1641	0.619012	1.03933	0.817674	2.58165	0.772572	0.351794
CASC15	hsa-miR-155-5p	SMAD3	0.228806	9.52261	-0.721451	0.222313	9.82243	-0.765766	0	-6.03413	-1.13995	-2.84118	4.03552	2.07713	4.63815	2.31469	0.588032	5.52001	0.886803	4.72833	0.9375	1.96966	0.415658	5.59216	-0.239084	0.548356	2.1283	4.77535	2.37532	0.589477	5.68596	0.900499	4.87107	0.960652	2.0213	0.417752	5.76254	-0.25987	0.555937
CASC15	hsa-miR-18a-5p	SMAD3	0.228806	3.93488	-0.721451	0.222313	3.90437	-0.765766	0	-6.18938	-1.15377	-3.04486	3.9339	0.680197	1.84428	0.917761	0.0292594	2.16738	0.188336	1.93446	0.22421	0.852115	-0.154974	2.23952	-0.530329	0.26304	0.648788	1.81632	0.895808	-0.00232852	2.13513	0.160742	1.91204	0.206071	0.837686	-0.185912	2.2117	-0.567631	0.254105
CASC15	hsa-miR-221-3p	PTEN	0.228806	8.92436	-0.350335	0.222313	8.94819	-0.555883	0	-5.49585	-1.16631	-3.41952	4.18741	2.11312	4.4318	2.25791	0.750876	5.27239	0.997579	4.47559	0.958168	1.88712	0.580639	5.30743	0.0300331	0.538067	2.01468	4.3907	2.20923	0.627983	5.22438	0.89616	4.46019	0.906513	1.86744	0.458395	5.27997	-0.133538	0.523788
CASC15	hsa-miR-18a-5p	PTEN	0.228806	3.93488	-0.350335	0.222313	3.90437	-0.555883	0	-5.54145	-1.16767	-3.58536	4.15993	0.865755	1.93706	1.01054	0.251929	2.27871	0.373894	1.98085	0.326975	0.889227	0.0756844	2.31374	-0.225448	0.28559	0.75373	1.86879	0.948279	0.123601	2.19809	0.265683	1.93828	0.268528	0.858674	-0.0519939	2.25368	-0.391736	0.268593
CASC15	hsa-miR-155-5p	NFKB1	0.228806	9.52261	0.0388044	0.222313	9.82243	0.0539517	0.528321	-5.7088	-1.14926	-3.39671	4.33568	2.45726	4.82821	2.50476	1.04419	5.74809	1.33297	4.8894	1.12946	2.09852	0.873328	5.79704	0.370637	0.613543	2.53816	4.98028	2.58025	1.08131	5.93187	1.3764	5.03958	1.16748	2.1561	0.911099	5.97931	0.397421	0.624097
CASC15	hsa-miR-155-5p	MYC	0.228806	9.52261	0.776707	0.222313	9.82243	0.655344	0.528321	-5.07013	-1.09564	-3.51232	4.63337	2.82621	5.01269	2.68923	1.48693	5.96946	1.70192	4.98164	1.34126	2.17231	1.33793	5.94462	0.982819	0.661368	2.83886	5.13063	2.7306	1.44214	6.11229	1.67709	5.11475	1.34515	2.21624	1.29379	6.09959	0.900394	0.665097
CASC15	hsa-miR-200c-3p	MYB	0.228806	6.29109	-1.38294	0.222313	6.16667	-1.52083	0	-7.16849	-1.22435	-3.63091	3.65574	0.938504	2.85701	1.34144	-0.132013	3.38265	0.152118	3.02988	0.293554	1.25721	-0.364094	3.52095	-0.989557	0.323852	0.836832	2.7587	1.27262	-0.229135	3.26598	0.0659984	2.94881	0.240283	1.21464	-0.460567	3.41807	-1.10641	0.305543
CASC15	hsa-miR-155-5p	MYB	0.228806	9.52261	-1.38294	0.222313	9.82243	-1.52083	0	-6.66165	-1.17508	-3.54103	3.88637	1.74639	4.47277	2.14932	0.191139	5.32157	0.556058	4.64564	0.724889	1.90351	-0.0190261	5.45986	-0.806066	0.496386	1.75077	4.58659	2.18656	0.136441	5.45944	0.522969	4.77669	0.724648	1.94579	-0.0730749	5.61152	-0.901709	0.499289
CASC15	hsa-miR-155-5p	MITF	0.228806	9.52261	4.01041	0.222313	9.82243	3.97565	0.333333	-5.30472	-1.14229	-3.52885	4.35255	4.44306	5.82111	3.49766	3.42715	6.93957	3.2944	5.36148	2.1316	2.47618	3.26368	6.57186	3.55531	0.806071	4.49901	5.96071	3.56068	3.43433	7.10839	3.31288	5.50542	2.15715	2.52877	3.27152	6.74415	3.54218	0.81413
CASC15	hsa-miR-155-5p	CDK4	0.228806	9.52261	0.613633	0.222313	9.82243	1.13225	0	-5.97623	-1.12804	-2.98478	4.26154	2.74467	4.97192	2.64846	1.38908	5.92054	1.55434	4.89521	1.27603	2.10317	1.22051	5.85918	0.832789	0.617013	3.07731	5.24986	2.84983	1.72829	6.25536	1.84951	5.10832	1.43991	2.2111	1.56037	6.14214	1.26235	0.652741
CASC15	hsa-miR-155-5p	CCND1	0.228806	9.52261	1.14495	0.222313	9.82243	0.917318	0.333333	-6.41836	-1.14229	-2.70515	4.03552	3.01033	5.10475	2.78129	1.70787	6.07993	1.86167	5.00329	1.39627	2.18963	1.52923	5.99877	1.24777	0.655211	2.96984	5.19612	2.79609	1.59933	6.19088	1.78371	5.12312	1.37359	2.22294	1.42134	6.13249	1.08033	0.653626
CASC15	hsa-miR-155-5p	AKT1	0.228806	9.52261	0.413682	0.222313	9.82243	0.879911	0	-5.93135	-1.14346	-2.86042	4.1232	2.6447	4.92193	2.59848	1.26911	5.86055	1.45437	4.87022	1.22652	2.08317	1.10093	5.81919	0.673216	0.607209	2.95114	5.18677	2.78674	1.57688	6.17966	1.72334	5.07678	1.37731	2.18587	1.40935	6.09167	1.06087	0.640317
CASC15	hsa-miR-199a-3p	AKT1	0.228806	9.15383	0.413682	0.222313	9.22687	0.879911	0	-6.86733	-1.24768	-3.06628	3.89257	2.5525	4.73754	2.50628	1.23223	5.63929	1.40827	4.68583	1.13428	2.00942	1.02714	5.59792	0.61786	0.570312	2.80225	4.88899	2.63785	1.51733	5.82233	1.64889	4.779	1.25672	2.06675	1.31288	5.73434	0.994171	0.592081
CDKN2B-AS1	hsa-miR-10a	CCND1	0.0488525	14.1505	1.14495	0.0537525	13.745	0.917318	0.333333	-4.29012	-1.48197	-2.0239	2.66478	4.12231	7.37369	3.84829	2.11667	8.83866	2.39517	7.27224	1.91912	3.00724	1.98351	8.7575	1.49765	0.756381	3.90835	7.11528	3.69246	1.94102	8.52758	2.23189	7.04228	1.81398	2.90632	1.80736	8.46918	1.29551	0.728645
CDKN2B-AS1	hsa-miR-10a	CDK4	0.0488525	14.1505	0.613633	0.0537525	13.745	1.13225	0	-3.84799	-1.46772	-2.30353	2.89081	3.85665	7.24087	3.71546	1.79788	8.67927	2.08784	7.16416	1.79888	2.92077	1.67479	8.6179	1.08266	0.718183	4.01582	7.16901	3.74619	2.06998	8.59206	2.29769	7.02748	1.8803	2.89448	1.94639	8.47884	1.47753	0.72776
CDKN2B-AS1	hsa-miR-141	CDKN2A	0.0488525	2.43188	-0.148305	0.0537525	2.32742	0.126467	0.333333	-7.56311	-1.25926	-1.99812	3.13646	0.546031	1.19108	0.595321	0.168861	1.41952	0.283713	1.25128	0.0512096	0.534191	-0.0281249	1.46769	-0.186708	0.0738773	0.658526	1.20876	0.640347	0.324748	1.43976	0.409265	1.23462	0.109294	0.543715	0.127272	1.46045	0.0281317	0.0863125
CDKN2B-AS1	hsa-miR-146b	CDKN2A	0.0488525	9.54378	-0.148305	0.0537525	9.85012	0.126467	0.333333	-9.16642	-1.35084	-2.33145	2.99812	2.32401	4.74703	2.3733	0.880051	5.68666	1.1727	4.80723	0.872492	1.95657	0.628901	5.73483	0.114723	0.40239	2.5392	4.97012	2.52102	1.07702	5.95339	1.3496	4.99597	0.981927	2.04826	0.825378	5.97407	0.350103	0.435366
CDKN2B-AS1	hsa-miR-10a	CTNNB1	0.0488525	14.1505	1.06398	0.0537525	13.745	0.912561	0	-4.24876	-1.48546	-1.94977	2.59597	4.08183	7.35345	3.82804	2.06809	8.81437	2.31301	7.22046	1.90023	2.96581	1.93601	8.70797	1.43395	0.736205	3.90597	7.11409	3.69127	1.93816	8.52615	2.18785	7.00002	1.81414	2.87251	1.80559	8.4349	1.29279	0.712281
CDKN2B-AS1	hsa-miR-10a	ETV5	0.0488525	14.1505	3.17628	0.0537525	13.745	2.93567	0	-4.07682	-1.53298	-2.66478	2.22414	5.13798	7.88153	4.35612	3.33547	9.44806	3.36917	7.48449	2.39823	3.17704	3.17933	9.13043	3.09973	0.82979	4.91753	7.61987	4.19705	3.15203	9.13309	3.1994	7.25291	2.28984	3.07482	2.99539	8.83952	2.88721	0.801406
CDKN2B-AS1	hsa-miR-10a	EZH2	0.0488525	14.1505	0.66216	0.0537525	13.745	0.520693	0	-3.88082	-1.51146	-2.79096	2.59597	3.88092	7.253	3.72759	1.827	8.69383	2.1121	7.17023	1.78418	2.92563	1.68243	8.62761	1.10001	0.709874	3.71004	7.01612	3.5933	1.70304	8.40859	1.99191	6.95103	1.70057	2.83332	1.55799	8.35653	0.966811	0.686447
CDKN2B-AS1	hsa-miR-106a-3p	CDK4	0.0488525	5.22259	0.613633	0.0537525	4.95699	1.13225	0	-6.09437	-1.20729	-2.87768	4.12429	1.62468	2.77692	1.48348	0.905095	3.32253	0.971853	2.70021	0.641438	1.13519	0.748833	3.26117	0.603102	0.255205	1.81881	2.775	1.54919	1.19117	3.31925	1.19919	2.63347	0.740342	1.13687	1.03442	3.20602	1.00496	0.271776
CDKN2B-AS1	hsa-miR-107	MYB	0.0488525	7.12777	-1.38294	0.0537525	7.11929	-1.52083	0	-7.35651	-1.35868	-3.72143	3.1823	1.10269	3.23036	1.46063	-0.102331	3.86667	0.211715	3.40323	0.280465	1.31657	-0.338574	4.00496	-0.978879	0.210645	1.03285	3.19288	1.42649	-0.184441	3.8207	0.142936	3.38298	0.247383	1.30403	-0.421174	3.97278	-1.08937	0.207246
CDKN2B-AS1	hsa-miR-125a-3p	CDK4	0.0488525	10.4005	0.613633	0.0537525	10.2232	1.13225	0	-7.0633	-1.23841	-2.49852	3.55748	2.91915	5.36585	2.77795	1.42288	6.42925	1.61909	5.28915	1.25156	2.17077	1.23693	6.36789	0.832303	0.499253	3.13536	5.4081	2.86574	1.71779	6.47897	1.85746	5.26657	1.3615	2.19012	1.53135	6.36575	1.23858	0.52024
CDKN2B-AS1	hsa-miR-130b-3p	CDK4	0.0488525	6.46161	0.613633	0.0537525	6.44104	1.13225	0	-6.7698	-1.35982	-3.60583	3.75246	1.93443	3.39643	1.79324	1.029	4.06594	1.12673	3.31972	0.736067	1.383	0.824536	4.00458	0.616855	0.293057	2.18982	3.51702	1.9202	1.33958	4.20967	1.38469	3.37549	0.8656	1.43368	1.13463	4.09645	1.03096	0.321879
CDKN2B-AS1	hsa-miR-130b-3p	ZNF217	0.0488525	6.46161	-0.261797	0.0537525	6.44104	-0.309916	0	-7.41299	-1.40136	-3.90287	3.52644	1.49672	3.17757	1.57438	0.503739	3.80331	0.689016	3.21029	0.479466	1.29545	0.269084	3.82949	-0.113684	0.234188	1.46874	3.15648	1.55966	0.47428	3.77703	0.66361	3.19522	0.467316	1.28947	0.239136	3.80802	-0.152963	0.234674
CDKN2B-AS1	hsa-miR-155-5p	CTNNB1	0.0488525	9.52261	1.06398	0.0537525	9.82243	0.912561	0	-6.06627	-1.20311	-2.6859	4.06007	2.92486	5.03952	2.67108	1.60531	6.03765	1.73453	4.90652	1.29652	2.04023	1.45304	5.93125	1.18238	0.494722	2.92533	5.15279	2.71062	1.54591	6.1726	1.69752	5.03872	1.2986	2.08799	1.39315	6.08135	1.07648	0.506061
CDKN2B-AS1	hsa-miR-155-5p	CCND1	0.0488525	9.52261	1.14495	0.0537525	9.82243	0.917318	0.333333	-6.10763	-1.19961	-2.76003	4.12889	2.96534	5.05976	2.69132	1.65389	6.06194	1.81668	4.95831	1.31542	2.08166	1.50054	5.98078	1.24607	0.514897	2.9277	5.15398	2.71181	1.54876	6.17403	1.74157	5.08098	1.29844	2.1218	1.39492	6.11563	1.0792	0.522426
CDKN2B-AS1	hsa-miR-155-5p	CDK4	0.0488525	9.52261	0.613633	0.0537525	9.82243	1.13225	0	-5.6655	-1.18536	-3.03966	4.35491	2.69968	4.92693	2.55849	1.3351	5.90254	1.50936	4.85022	1.19517	1.9952	1.19182	5.84118	0.831089	0.476699	3.03517	5.20772	2.76555	1.67772	6.23851	1.80737	5.06618	1.36475	2.10996	1.53395	6.12528	1.26122	0.521541
CDKN2B-AS1	hsa-miR-155-5p	MYB	0.0488525	9.52261	-1.38294	0.0537525	9.82243	-1.52083	0	-6.35091	-1.2324	-3.59591	3.97974	1.7014	4.42779	2.05934	0.137153	5.30357	0.51107	4.60065	0.644034	1.79554	-0.047719	5.44187	-0.807766	0.356072	1.70863	4.54445	2.10228	0.0858728	5.44259	0.480829	4.73455	0.64949	1.84465	-0.0994894	5.59467	-0.902839	0.368089
CDKN2B-AS1	hsa-miR-17-5p	CCND1	0.0488525	10.4546	1.14495	0.0537525	10.264	0.917318	0.333333	-6.20564	-1.20933	-2.75076	4.12889	3.19833	5.52574	2.92431	1.74708	6.62112	1.93318	5.42429	1.42884	2.26806	1.59128	6.53996	1.29021	0.560265	3.0381	5.37477	2.8222	1.59292	6.43897	1.79676	5.30177	1.35055	2.21012	1.43662	6.38057	1.09882	0.543274
CDKN2B-AS1	hsa-miR-18a-5p	CCND1	0.0488525	3.93488	1.14495	0.0537525	3.90437	0.917318	0.333333	-6.26288	-1.21343	-2.96371	4.02727	1.56841	2.26589	1.29438	1.09511	2.7093	1.11821	2.16444	0.602126	0.964116	0.92991	2.62814	0.954827	0.229581	1.44819	2.19495	1.2323	0.956954	2.62319	1.00181	2.12196	0.543854	0.938191	0.79126	2.5648	0.771442	0.220594
CDKN2B-AS1	hsa-miR-195-5p	CCND1	0.0488525	3.97875	1.14495	0.0537525	4.20066	0.917318	0.333333	-6.8118	-1.26749	-2.72906	3.96708	1.57938	2.28783	1.30535	1.0995	2.73562	1.1237	2.18637	0.594218	0.97289	0.923583	2.65446	0.946308	0.226418	1.52226	2.3431	1.30637	0.986583	2.80097	1.03885	2.2701	0.567499	0.997449	0.810176	2.74257	0.775543	0.230052
CDKN2B-AS1	hsa-miR-195-5p	CDK4	0.0488525	3.97875	0.613633	0.0537525	4.20066	1.13225	0	-6.36966	-1.25324	-3.00869	4.19311	1.31372	2.155	1.17252	0.780711	2.57623	0.816373	2.07829	0.473976	0.886425	0.614863	2.51486	0.531324	0.18822	1.62973	2.39683	1.3601	1.11554	2.86545	1.10464	2.2553	0.633818	0.985609	0.949203	2.75222	0.957557	0.229166
CDKN2B-AS1	hsa-miR-195-5p	MYB	0.0488525	3.97875	-1.38294	0.0537525	4.20066	-1.52083	0	-7.05508	-1.30028	-3.56493	3.81793	0.315431	1.65585	0.673379	-0.417233	1.97725	-0.181913	1.82872	-0.0771637	0.686768	-0.624677	2.11555	-1.10753	0.067593	0.30319	1.73356	0.696835	-0.476304	2.06952	-0.221892	1.92367	-0.0814464	0.720301	-0.684238	2.22161	-1.2065	0.0757143
CDKN2B-AS1	hsa-miR-198	MYB	0.0488525	0.033034	-1.38294	0.0537525	0.0522193	-1.52083	0	-8.3075	-1.38694	-2.85977	2.84896	-0.670998	-0.317005	-0.31305	-0.811805	-0.390176	-0.675128	-0.144137	-0.620468	-0.102376	-1.05932	-0.251882	-1.34489	-0.149729	-0.73392	-0.340659	-0.340276	-0.891148	-0.419541	-0.740448	-0.150556	-0.650092	-0.109387	-1.13915	-0.267458	-1.45399	-0.151744
CDKN2B-AS1	hsa-miR-19a-3p	CCND1	0.0488525	3.72886	1.14495	0.0537525	3.80491	0.917318	0.333333	-6.25443	-1.21207	-2.87201	4.05476	1.5169	2.16288	1.24288	1.07451	2.58568	1.09246	2.06143	0.580403	0.922911	0.912532	2.50452	0.947751	0.220892	1.42332	2.14522	1.20743	0.947007	2.56352	0.989377	2.07222	0.535452	0.918298	0.784538	2.50512	0.769694	0.217233
CDKN2B-AS1	hsa-miR-19a-3p	ZNF217	0.0488525	3.72886	-0.261797	0.0537525	3.80491	-0.309916	0	-6.45549	-1.23936	-3.44868	4.05476	0.813529	1.81119	0.891191	0.230463	2.16366	0.347422	1.84392	0.20356	0.748903	0.048359	2.18984	-0.197771	0.123825	0.809707	1.83841	0.900624	0.210667	2.19535	0.334094	1.87715	0.203487	0.762242	0.0280727	2.22634	-0.232219	0.129142
CDKN2B-AS1	hsa-miR-200c-3p	MYB	0.0488525	6.29109	-1.38294	0.0537525	6.16667	-1.52083	0	-6.85776	-1.28166	-3.68579	3.74911	0.893516	2.81202	1.25146	-0.185999	3.36466	0.10713	2.98489	0.2127	1.14924	-0.392787	3.50295	-0.991257	0.183538	0.794691	2.71656	1.18834	-0.279704	3.24913	0.0238582	2.90667	0.165125	1.1135	-0.486981	3.40121	-1.10754	0.174343
CDKN2B-AS1	hsa-miR-200c-3p	ZNF217	0.0488525	6.29109	-0.261797	0.0537525	6.16667	-0.309916	0	-6.81553	-1.27617	-3.42659	3.89826	1.45409	3.09231	1.53175	0.486687	3.701	0.667701	3.12503	0.507238	1.26135	0.291301	3.72718	-0.0829406	0.245296	1.40015	3.01929	1.49106	0.446843	3.6124	0.629313	3.05803	0.482105	1.23459	0.250967	3.64339	-0.127412	0.240589
CDKN2B-AS1	hsa-miR-221-3p	CTNNB1	0.0488525	8.92436	1.06398	0.0537525	8.94819	0.912561	0	-6.17591	-1.21557	-2.72374	3.98594	2.77529	4.74039	2.52151	1.54548	5.67869	1.65975	4.60739	1.21443	1.92058	1.38736	5.5723	1.14661	0.461883	2.70677	4.71567	2.49206	1.45848	5.64806	1.58824	4.6016	1.182	1.91314	1.29987	5.5568	1.02691	0.459423
CDKN2B-AS1	hsa-miR-26a-5p	EZH2	0.0488525	10.1176	0.66216	0.0537525	10.1514	0.520693	0	-6.27599	-1.27072	-3.39341	3.59597	2.87269	5.23654	2.71936	1.42371	6.27408	1.60799	5.15377	1.22516	2.11904	1.23522	6.20786	0.854445	0.486267	2.81165	5.21934	2.69491	1.34369	6.25245	1.54272	5.15425	1.19648	2.11461	1.15471	6.20038	0.743211	0.484807
CDKN2B-AS1	hsa-miR-335	ETV5	0.0488525	4.72816	3.17628	0.0537525	4.64856	2.93567	0	-4.07682	-1.54225	-2.66478	2.22414	2.78239	3.17036	2.00054	2.39324	3.79466	2.19137	2.77333	1.22015	1.29257	2.23686	3.47703	2.62838	0.358557	2.64341	3.07163	1.92293	2.24238	3.67521	2.06234	2.70468	1.1525	1.25553	2.08552	3.38164	2.43216	0.346467
CDKN2B-AS1	hsa-miR-34a-3p	CTNNB1	0.0488525	7.72279	1.06398	0.0537525	7.65388	0.912561	0	-6.47599	-1.23301	-2.76958	3.74911	2.4749	4.1396	2.22112	1.42532	4.95775	1.50955	4.00661	1.04547	1.68027	1.2522	4.85136	1.07153	0.394302	2.38319	4.06852	2.16849	1.32905	4.87147	1.42645	3.95445	1.00146	1.65428	1.15544	4.78022	0.947194	0.387206
CDKN2B-AS1	hsa-miR-429	EZH2	0.0488525	0.686024	0.66216	0.0537525	0.624007	0.520693	0	-6.3918	-1.31256	-2.79096	3.36994	0.514799	0.520765	0.361472	0.480554	0.615148	0.429046	0.437995	0.0530512	0.232732	0.297534	0.548932	0.388337	0.017424	0.429786	0.455615	0.313051	0.390942	0.535987	0.351786	0.390528	0.0123823	0.209122	0.207433	0.483918	0.272308	0.0111698
CDKN2B-AS1	hsa-miR-429	MYB	0.0488525	0.686024	-1.38294	0.0537525	0.624007	-1.52083	0	-7.04439	-1.31585	-2.85977	3.28961	-0.507751	0.00949035	-0.149803	-0.746506	0.00161792	-0.593504	0.182358	-0.483381	0.0282224	-0.949651	0.139912	-1.26787	-0.0948939	-0.590973	-0.054765	-0.197329	-0.833969	-0.0764685	-0.668974	0.135338	-0.523155	0.00497025	-1.0376	0.0756142	-1.38103	-0.100969
CDKN2B-AS1	hsa-miR-448	CCND1	0.0488525	0.00631221	1.14495	0.0537525	0	0.917318	0.333333	-9.00485	-1.42843	-2.0239	2.99812	0.586266	0.301606	0.312242	0.702256	0.352157	0.627143	0.200155	0.0158568	0.178402	0.460895	0.270996	0.682241	-0.00492658	0.472097	0.242768	0.256206	0.566517	0.280571	0.513764	0.16977	-0.03939	0.157317	0.324665	0.222172	0.500065	-0.0127037
CDKN2B-AS1	hsa-miR-449a	CCND1	0.0488525	0.226595	1.14495	0.0537525	0.232527	0.917318	0.333333	-7.827	-1.38373	-2.60289	3.43876	0.641336	0.411748	0.367312	0.724285	0.484327	0.654679	0.310296	0.0772736	0.222459	0.510028	0.403165	0.72036	0.0196402	0.530229	0.359031	0.314337	0.589769	0.420087	0.54283	0.286033	0.0235573	0.203822	0.375023	0.361688	0.538797	0.0124752
CDKN2B-AS1	hsa-miR-449a	CDK4	0.0488525	0.226595	0.613633	0.0537525	0.232527	1.13225	0	-7.38487	-1.36948	-2.88252	3.66478	0.375678	0.278919	0.234483	0.405495	0.324932	0.347354	0.202215	-0.0429687	0.135994	0.201308	0.263569	0.305377	-0.0185576	0.637694	0.412763	0.36807	0.718727	0.484566	0.608628	0.271232	0.0898767	0.191982	0.51405	0.371341	0.720811	0.0115898
CDKN2B-AS1	hsa-miR-10a	MYB	0.0488525	14.1505	-1.38294	0.0537525	13.745	-1.52083	0	-4.5334	-1.51475	-2.85977	2.51563	2.85837	6.74172	3.21631	0.599941	8.0803	1.08955	6.91459	1.24774	2.72112	0.435248	8.21859	-0.556192	0.597556	2.68928	6.50574	3.08292	0.478132	7.79614	0.971152	6.69584	1.16504	2.62917	0.312949	7.94822	-0.68653	0.574308
CDKN2B-AS1	hsa-miR-10a	ZNF217	0.0488525	14.1505	-0.261797	0.0537525	13.745	-0.309916	0	-4.49118	-1.50926	-2.60057	2.66478	3.41894	7.02201	3.4966	1.27263	8.41664	1.65013	7.05473	1.54228	2.83323	1.11934	8.44282	0.352124	0.659314	3.29473	6.80847	3.38565	1.20468	8.15941	1.57661	6.84721	1.48202	2.75026	1.0509	8.1904	0.2936	0.640554
GAS5	hsa-miR-19a-3p	AKT1	0.388761	3.72886	0.413682	0.36391	3.80491	0.879911	0	-5.61068	-1.10996	-2.93077	4.16993	1.23625	2.06504	1.23002	0.737723	2.40029	0.770138	2.01333	0.592611	1.0204	0.56181	2.35893	0.399789	0.449617	1.48216	2.21341	1.35316	1.01761	2.58331	1.00655	2.10342	0.70625	1.06732	0.844183	2.49532	0.775333	0.456851
GAS5	hsa-miR-19a-3p	BRCA1	0.388761	3.72886	0.692983	0.36391	3.80491	0.639826	0	-6.06555	-1.06727	-2.78076	3.83659	1.3759	2.13486	1.29984	0.905304	2.48408	0.909789	2.04824	0.643827	1.04833	0.714503	2.41479	0.608343	0.456138	1.36212	2.15339	1.29314	0.87356	2.51128	0.886504	2.07341	0.627619	1.04331	0.685244	2.4473	0.568377	0.437403
GAS5	hsa-miR-19a-3p	CDK4	0.388761	3.72886	0.613633	0.36391	3.80491	1.13225	0	-5.65556	-1.09454	-3.05513	4.30827	1.33622	2.11503	1.28	0.857694	2.46028	0.870114	2.03832	0.642116	1.04039	0.681393	2.39892	0.559363	0.459421	1.60833	2.27649	1.41624	1.16901	2.65901	1.13272	2.13496	0.768851	1.09255	0.995198	2.54579	0.976815	0.469274
GAS5	hsa-miR-19a-3p	CTNNB1	0.388761	3.72886	1.06398	0.36391	3.80491	0.912561	0	-6.05633	-1.11229	-2.70137	4.01343	1.56139	2.22761	1.39259	1.1279	2.59538	1.09529	2.09462	0.743465	1.08543	0.942613	2.48899	0.910652	0.477444	1.49848	2.22157	1.36132	1.0372	2.5931	1.02287	2.1075	0.702691	1.07058	0.854395	2.50185	0.792075	0.453795
GAS5	hsa-miR-19a-3p	E2F1	0.388761	3.72886	1.08321	0.36391	3.80491	1.04685	0.333333	-4.97958	-1.10291	-3.65181	4.44662	1.57101	2.23242	1.3974	1.13944	2.60115	1.14657	2.13869	0.76605	1.12068	0.968372	2.52616	0.940257	0.502183	1.56563	2.25514	1.39489	1.11777	2.63339	1.13168	2.16595	0.754041	1.11735	0.949191	2.56204	0.913729	0.484287
GAS5	hsa-miR-19a-3p	EZH2	0.388761	3.72886	0.66216	0.36391	3.80491	0.520693	0	-5.68839	-1.13829	-3.54256	4.01343	1.36048	2.12716	1.29213	0.88681	2.47484	0.894377	2.04439	0.627408	1.04524	0.689038	2.40862	0.576713	0.451112	1.30255	2.12361	1.26336	0.80208	2.47554	0.826938	2.05852	0.589123	1.0314	0.606794	2.42347	0.4661	0.427961
GAS5	hsa-miR-19a-3p	MYC	0.388761	3.72886	0.776707	0.36391	3.80491	0.655344	0.528321	-4.74945	-1.06214	-3.58267	4.6801	1.41776	2.15579	1.32077	0.955538	2.5092	1.01769	2.12475	0.707347	1.10953	0.798808	2.48436	0.709392	0.503776	1.36988	2.15727	1.29702	0.88287	2.51594	0.960303	2.14139	0.674087	1.09769	0.728625	2.50324	0.614862	0.48163
GAS5	hsa-miR-19a-3p	CCND1	0.388761	3.72886	1.14495	0.36391	3.80491	0.917318	0.333333	-6.09769	-1.10879	-2.7755	4.08225	1.60188	2.24786	1.41283	1.17648	2.61967	1.17744	2.1464	0.762358	1.12686	0.990114	2.53851	0.974347	0.497619	1.50086	2.22276	1.36251	1.04005	2.59453	1.06692	2.14976	0.702531	1.10439	0.85617	2.53613	0.794802	0.47016
GAS5	hsa-miR-19a-3p	TP53	0.388761	3.72886	0.285653	0.36391	3.80491	0.176203	0.528321	-4.17275	-0.971617	-3.97504	4.93853	1.17223	2.03303	1.19801	0.660906	2.36189	0.772164	2.06336	0.601248	1.06043	0.517508	2.38615	0.329881	0.485889	1.13031	2.03748	1.17723	0.595386	2.3722	0.720733	2.0815	0.570967	1.04978	0.454473	2.40741	0.244881	0.464339
GAS5	hsa-miR-19a-3p	AKT1	0.388761	3.72886	0.413682	0.36391	3.80491	0.879911	0	-5.61068	-1.10996	-2.93077	4.16993	1.23625	2.06504	1.23002	0.737723	2.40029	0.770138	2.01333	0.592611	1.0204	0.56181	2.35893	0.399789	0.449617	1.48216	2.21341	1.35316	1.01761	2.58331	1.00655	2.10342	0.70625	1.06732	0.844183	2.49532	0.775333	0.456851
GAS5	hsa-miR-19a-3p	PTEN	0.388761	3.72886	-0.350335	0.36391	3.80491	-0.555883	0	-5.06554	-1.12035	-3.45203	4.30827	0.854237	1.87403	1.03901	0.279313	2.17109	0.38813	1.91783	0.406352	0.943994	0.107195	2.20612	-0.207629	0.413314	0.764263	1.85446	0.994211	0.156134	2.15257	0.28865	1.92395	0.352046	0.92374	-0.0134982	2.20816	-0.369507	0.386959
GAS5	hsa-miR-19a-3p	ZNF217	0.388761	3.72886	-0.261797	0.36391	3.80491	-0.309916	0	-6.29875	-1.13609	-3.35217	4.08225	0.898506	1.89617	1.06115	0.332436	2.19765	0.432399	1.92889	0.385515	0.952848	0.125941	2.22383	-0.171175	0.400552	0.887247	1.91595	1.0557	0.303714	2.22636	0.411633	1.95469	0.370566	0.948336	0.0997044	2.25735	-0.207111	0.382068
GAS5	hsa-miR-19a-3p	GATA3	0.388761	3.72886	-1.42855	0.36391	3.80491	0.764254	0	-6.62632	-1.15132	-3.06342	3.83659	0.315128	1.60448	0.769456	-0.367617	1.84762	-0.150979	1.78305	0.0844597	0.836173	-0.581605	1.99048	-1.11207	0.338468	1.42433	2.1845	1.32425	0.948216	2.54861	0.948718	2.08896	0.629742	1.05575	0.736713	2.47219	0.644732	0.432031
GAS5	hsa-miR-106a-3p	CDK4	0.388761	5.22259	0.613633	0.36391	4.95699	1.13225	0	-5.93763	-1.10401	-2.78118	4.15178	1.70965	2.86189	1.65344	1.00707	3.35652	1.05683	2.78519	0.823392	1.33914	0.826415	3.29516	0.629698	0.531932	1.89635	2.85254	1.70427	1.28422	3.35026	1.27673	2.711	0.907421	1.32297	1.10605	3.23704	1.03007	0.524702
GAS5	hsa-miR-107	PTEN	0.388761	7.12777	-0.350335	0.36391	7.11929	-0.555883	0	-5.92433	-1.23418	-3.46557	3.58496	1.70397	3.57349	1.88874	0.619204	4.21044	0.812994	3.61728	0.777796	1.62378	0.40435	4.24547	-0.0804196	0.561892	1.59286	3.51165	1.82281	0.487572	4.1412	0.702947	3.58114	0.712923	1.58662	0.275203	4.19679	-0.246525	0.53131
GAS5	hsa-miR-125a-3p	CDK4	0.388761	10.4005	0.613633	0.36391	10.2232	1.13225	0	-6.90656	-1.13513	-2.40201	3.58496	3.00412	5.45083	2.9479	1.52485	6.46324	1.70406	5.37413	1.43351	2.37471	1.31451	6.40188	0.858899	0.775979	3.2129	5.48564	3.02082	1.81084	6.50999	1.935	5.34411	1.52858	2.37621	1.60298	6.39676	1.26369	0.773167
GAS5	hsa-miR-130b-3p	CDK4	0.388761	6.46161	0.613633	0.36391	6.44104	1.13225	0	-6.61306	-1.25655	-3.50932	3.77995	2.01941	3.4814	1.96319	1.13097	4.09993	1.21171	3.4047	0.918021	1.58694	0.902118	4.03857	0.64345	0.569784	2.26736	3.59456	2.07528	1.43263	4.24069	1.46223	3.45303	1.03268	1.61978	1.20626	4.12747	1.05607	0.574806
GAS5	hsa-miR-130b-3p	E2F1	0.388761	6.46161	1.08321	0.36391	6.44104	1.04685	0.333333	-5.93709	-1.26491	-4.106	3.9183	2.2542	3.5988	2.08059	1.41272	4.2408	1.48816	3.50506	1.04196	1.66723	1.1891	4.16582	1.02434	0.612545	2.22466	3.57321	2.05393	1.38139	4.21507	1.4612	3.48402	1.01787	1.64457	1.16025	4.14372	0.992985	0.589818
GAS5	hsa-miR-130b-3p	PTEN	0.388761	6.46161	-0.350335	0.36391	6.44104	-0.555883	0	-6.02304	-1.28236	-3.90622	3.77995	1.53742	3.24041	1.7222	0.552588	3.81074	0.729724	3.2842	0.682258	1.49054	0.32792	3.84577	-0.123541	0.523677	1.4233	3.17253	1.65324	0.419747	3.73425	0.618166	3.24201	0.615875	1.45097	0.197565	3.78984	-0.290251	0.49249
GAS5	hsa-miR-130b-3p	ZNF217	0.388761	6.46161	-0.261797	0.36391	6.44104	-0.309916	0	-7.25625	-1.29809	-3.80636	3.55393	1.58169	3.26255	1.74433	0.605711	3.8373	0.773993	3.29527	0.661421	1.4994	0.346666	3.86348	-0.0870883	0.510915	1.54628	3.23402	1.71474	0.567328	3.80804	0.74115	3.27276	0.634395	1.47556	0.310767	3.83903	-0.127855	0.4876
GAS5	hsa-miR-137	MITF	0.388761	1.28968	4.01041	0.36391	1.11898	3.97565	0.333333	-7.06138	-1.33379	-2.75109	3.34264	2.42481	1.74463	1.5194	2.65184	2.0158	2.30527	1.285	1.11433	0.925566	2.41787	1.6481	3.09716	0.495134	2.35855	1.64438	1.45561	2.60646	1.90048	2.26034	1.18909	1.07188	0.873041	2.37498	1.53624	3.05958	0.464981
GAS5	hsa-miR-155-5p	CTNNB1	0.388761	9.52261	1.06398	0.36391	9.82243	0.912561	0	-5.90953	-1.09984	-2.5894	4.08756	3.00983	5.12449	2.84103	1.70728	6.07164	1.81951	4.99149	1.47848	2.24418	1.53062	5.96524	1.20897	0.771449	3.00287	5.23033	2.8657	1.63895	6.20362	1.77506	5.11626	1.46567	2.27409	1.46478	6.11236	1.10159	0.758988
GAS5	hsa-miR-155-5p	MITF	0.388761	9.52261	4.01041	0.36391	9.82243	3.97565	0.333333	-4.83724	-1.09634	-3.48723	4.47341	4.48305	5.8611	3.57764	3.47513	6.95557	3.33439	5.40146	2.2327	2.57215	3.31257	6.58786	3.58021	0.942484	4.53441	5.99611	3.63148	3.47681	7.12255	3.34828	5.54082	2.24907	2.61373	3.31673	6.75831	3.56616	0.935857
GAS5	hsa-miR-155-5p	CDK4	0.388761	9.52261	0.613633	0.36391	9.82243	1.13225	0	-5.50876	-1.08209	-2.94316	4.3824	2.78466	5.01191	2.72844	1.43707	5.93653	1.59433	4.9352	1.37713	2.19914	1.2694	5.87517	0.857685	0.753426	3.11271	5.28525	2.92062	1.77077	6.26952	1.88491	5.14372	1.53183	2.29606	1.60558	6.1563	1.28633	0.774467
GAS5	hsa-miR-155-5p	AKT1	0.388761	9.52261	0.413682	0.36391	9.82243	0.879911	0	-5.46388	-1.09751	-2.8188	4.24406	2.68468	4.96192	2.67845	1.3171	5.87655	1.49436	4.91021	1.32762	2.17915	1.14982	5.83518	0.698111	0.743622	2.98654	5.22217	2.85754	1.61936	6.19382	1.75874	5.11218	1.46923	2.27082	1.45457	6.10583	1.08484	0.762044
GAS5	hsa-miR-155-5p	NFKB1	0.388761	9.52261	0.0388044	0.36391	9.82243	0.0539517	0.528321	-5.24132	-1.10331	-3.35508	4.45653	2.49725	4.8682	2.58474	1.09217	5.76409	1.37296	4.92939	1.23056	2.19449	0.922217	5.81304	0.395533	0.749956	2.57356	5.01568	2.65105	1.12379	5.94603	1.4118	5.07498	1.2594	2.24106	0.956317	5.99347	0.421399	0.745824
GAS5	hsa-miR-155-5p	SMAD3	0.388761	9.52261	-0.721451	0.36391	9.82243	-0.765766	0	-5.56666	-1.09399	-2.79956	4.15638	2.11712	4.67813	2.39467	0.636019	5.53601	0.926791	4.76832	1.0386	2.06563	0.464547	5.60815	-0.214188	0.684769	2.1637	4.81075	2.44612	0.631956	5.70012	0.935898	4.90647	1.05257	2.10626	0.46297	5.7767	-0.235892	0.677664
GAS5	hsa-miR-17-5p	TP53	0.388761	10.4546	0.285653	0.36391	10.264	0.176203	0.528321	-4.12395	-0.968877	-3.85379	5.01266	2.85366	5.39589	2.87944	1.33348	6.39732	1.61288	5.42623	1.44968	2.40557	1.19625	6.42159	0.672341	0.825262	2.74508	5.26703	2.792	1.24129	6.24765	1.52812	5.31104	1.38607	2.3416	1.10655	6.28286	0.574009	0.79038
GAS5	hsa-miR-17-5p	E2F1	0.388761	10.4546	1.08321	0.36391	10.264	1.04685	0.333333	-4.93079	-1.10017	-3.53056	4.52075	3.25244	5.59528	3.07883	1.81201	6.63659	1.98728	5.50155	1.61448	2.46583	1.64712	6.5616	1.28272	0.841555	3.1804	5.48469	3.00967	1.76368	6.50884	1.93907	5.3955	1.56914	2.40916	1.60127	6.43749	1.24286	0.810328
GAS5	hsa-miR-17-5p	TCF3	0.388761	10.4546	0.0460197	0.36391	10.264	-0.0570704	0	-6.2495	-1.14751	-2.98418	4.00722	2.73385	5.33599	2.81953	1.1897	6.32543	1.42702	5.33023	1.31352	2.32877	0.991473	6.32083	0.419634	0.756364	2.62844	5.20871	2.73369	1.10133	6.17767	1.34544	5.21584	1.2515	2.26544	0.90559	6.18337	0.32639	0.7218
GAS5	hsa-miR-17-5p	PTEN	0.388761	10.4546	-0.350335	0.36391	10.264	-0.555883	0	-5.01674	-1.11761	-3.33078	4.3824	2.53567	5.2369	2.72044	0.951885	6.20652	1.22885	5.28069	1.25478	2.28914	0.785941	6.24156	0.134831	0.752687	2.37903	5.084	2.60898	0.802043	6.02802	1.09604	5.15349	1.16715	2.21556	0.638583	6.08361	-0.0403795	0.713
GAS5	hsa-miR-17-5p	SMAD3	0.388761	10.4546	-0.721451	0.36391	10.264	-0.765766	0	-5.66466	-1.10371	-2.79028	4.15638	2.35011	5.14412	2.62766	0.729216	6.09519	1.04329	5.2343	1.15202	2.25203	0.555283	6.16733	-0.170051	0.730137	2.27409	5.03153	2.55651	0.676113	5.96506	0.991094	5.12725	1.10469	2.19457	0.504665	6.04164	-0.216275	0.698511
GAS5	hsa-miR-18a-5p	TP53	0.388761	3.93488	0.285653	0.36391	3.90437	0.176203	0.528321	-4.18119	-0.972981	-4.06674	4.91104	1.22374	2.13604	1.24951	0.681508	2.4855	0.797917	2.16638	0.622971	1.10163	0.534886	2.50977	0.336958	0.494578	1.15517	2.08721	1.2021	0.605332	2.43188	0.733166	2.13123	0.579369	1.06967	0.461194	2.46709	0.24663	0.4677
GAS5	hsa-miR-18a-5p	PTEN	0.388761	3.93488	-0.350335	0.36391	3.90437	-0.555883	0	-5.07398	-1.12172	-3.54373	4.28078	0.905743	1.97705	1.09052	0.299915	2.29471	0.413883	2.02084	0.428074	0.9852	0.124573	2.32974	-0.200552	0.422003	0.789129	1.90419	1.01908	0.16608	2.21225	0.301083	1.97368	0.360448	0.943632	-0.00677669	2.26784	-0.367759	0.39032
GAS5	hsa-miR-18a-5p	SMAD3	0.388761	3.93488	-0.721451	0.36391	3.90437	-0.765766	0	-5.7219	-1.10781	-3.00323	4.05476	0.720185	1.88427	0.997738	0.0772459	2.18337	0.228325	1.97445	0.32531	0.948088	-0.106085	2.25552	-0.505433	0.399453	0.684188	1.85172	0.966607	0.0401506	2.14928	0.196141	1.94744	0.297992	0.922644	-0.140695	2.22586	-0.543654	0.375831
GAS5	hsa-miR-195-5p	CDK4	0.388761	3.97875	0.613633	0.36391	4.20066	1.13225	0	-6.21292	-1.14997	-2.91219	4.22059	1.39869	2.23997	1.34248	0.882683	2.61022	0.90135	2.16327	0.65593	1.09037	0.692445	2.54885	0.55792	0.464947	1.70727	2.47437	1.51518	1.20859	2.89646	1.18218	2.33284	0.800897	1.1717	1.02084	2.78324	0.982665	0.482093
GAS5	hsa-miR-195-5p	TCF3	0.388761	3.97875	0.0460197	0.36391	4.20066	-0.0570704	0	-6.85566	-1.20567	-2.96248	3.84542	1.11489	2.09807	1.20057	0.542115	2.43993	0.617544	2.09232	0.478904	1.03361	0.323779	2.43533	0.0757315	0.422517	1.11261	2.17704	1.21785	0.494997	2.53967	0.587525	2.18417	0.468446	1.05277	0.279146	2.54537	0.00311243	0.408578
GAS5	hsa-miR-195-5p	SMAD3	0.388761	3.97875	-0.721451	0.36391	4.20066	-0.765766	0	-6.27082	-1.16187	-2.76858	3.99457	0.731152	1.9062	1.00871	0.0816327	2.20969	0.233808	1.99638	0.317402	0.956862	-0.112411	2.28184	-0.513953	0.39629	0.75826	1.99987	1.04068	0.0697795	2.32706	0.233177	2.09559	0.321637	0.981902	-0.121779	2.40364	-0.539552	0.385289
GAS5	hsa-miR-199a-3p	AKT1	0.388761	9.15383	0.413682	0.36391	9.22687	0.879911	0	-6.39985	-1.20172	-3.02465	4.01343	2.59249	4.77753	2.58626	1.28022	5.65528	1.44826	4.72582	1.23538	2.10539	1.07603	5.61391	0.642756	0.706725	2.83765	4.92439	2.70865	1.55981	5.83649	1.68429	4.8144	1.34864	2.15171	1.3581	5.7485	1.01815	0.713808
GAS5	hsa-miR-19a-3p	TP53	0.388761	3.72886	0.285653	0.36391	3.80491	0.176203	0.528321	-4.17275	-0.971617	-3.97504	4.93853	1.17223	2.03303	1.19801	0.660906	2.36189	0.772164	2.06336	0.601248	1.06043	0.517508	2.38615	0.329881	0.485889	1.13031	2.03748	1.17723	0.595386	2.3722	0.720733	2.0815	0.570967	1.04978	0.454473	2.40741	0.244881	0.464339
GAS5	hsa-miR-19a-3p	AKT1	0.388761	3.72886	0.413682	0.36391	3.80491	0.879911	0	-5.61068	-1.10996	-2.93077	4.16993	1.23625	2.06504	1.23002	0.737723	2.40029	0.770138	2.01333	0.592611	1.0204	0.56181	2.35893	0.399789	0.449617	1.48216	2.21341	1.35316	1.01761	2.58331	1.00655	2.10342	0.70625	1.06732	0.844183	2.49532	0.775333	0.456851
GAS5	hsa-miR-19a-3p	PTEN	0.388761	3.72886	-0.350335	0.36391	3.80491	-0.555883	0	-5.06554	-1.12035	-3.45203	4.30827	0.854237	1.87403	1.03901	0.279313	2.17109	0.38813	1.91783	0.406352	0.943994	0.107195	2.20612	-0.207629	0.413314	0.764263	1.85446	0.994211	0.156134	2.15257	0.28865	1.92395	0.352046	0.92374	-0.0134982	2.20816	-0.369507	0.386959
GAS5	hsa-miR-19a-3p	ZNF217	0.388761	3.72886	-0.261797	0.36391	3.80491	-0.309916	0	-6.29875	-1.13609	-3.35217	4.08225	0.898506	1.89617	1.06115	0.332436	2.19765	0.432399	1.92889	0.385515	0.952848	0.125941	2.22383	-0.171175	0.400552	0.887247	1.91595	1.0557	0.303714	2.22636	0.411633	1.95469	0.370566	0.948336	0.0997044	2.25735	-0.207111	0.382068
GAS5	hsa-miR-200c-3p	ZNF217	0.388761	6.29109	-0.261797	0.36391	6.16667	-0.309916	0	-6.65879	-1.17289	-3.33008	3.92575	1.53906	3.17729	1.7017	0.588659	3.73499	0.752678	3.21001	0.689192	1.4653	0.368883	3.76117	-0.056345	0.522023	1.47769	3.09683	1.64614	0.53989	3.64342	0.706853	3.13557	0.649184	1.42069	0.322599	3.67441	-0.102304	0.493516
GAS5	hsa-miR-221-3p	CTNNB1	0.388761	8.92436	1.06398	0.36391	8.94819	0.912561	0	-6.01917	-1.11229	-2.62724	4.01343	2.86027	4.82536	2.69147	1.64745	5.71269	1.74473	4.69237	1.39638	2.12453	1.46495	5.60629	1.17321	0.73861	2.7843	4.79321	2.64714	1.55153	5.67907	1.66578	4.67914	1.34908	2.09924	1.37151	5.58782	1.05202	0.71235
GAS5	hsa-miR-221-3p	TP53	0.388761	8.92436	0.285653	0.36391	8.94819	0.176203	0.528321	-4.13559	-0.971617	-3.90091	4.93853	2.47111	4.63078	2.49688	1.18046	5.47919	1.4216	4.66112	1.25416	2.09953	1.03984	5.50345	0.592439	0.747056	2.41613	4.60912	2.46305	1.10971	5.45816	1.36364	4.65314	1.21735	2.07844	0.971583	5.49338	0.504827	0.722894
GAS5	hsa-miR-221-3p	PTEN	0.388761	8.92436	-0.350335	0.36391	8.94819	-0.555883	0	-5.02838	-1.12035	-3.3779	4.30827	2.15311	4.47179	2.33789	0.798863	5.28839	1.03757	4.51558	1.05927	1.98309	0.629528	5.32342	0.0549288	0.67448	2.05008	4.4261	2.28003	0.670462	5.23854	0.931559	4.49559	0.998434	1.9524	0.503612	5.29413	-0.109561	0.645514
GAS5	hsa-miR-26a-5p	EZH2	0.388761	10.1176	0.66216	0.36391	10.1514	0.520693	0	-6.11925	-1.16745	-3.2969	3.62345	2.95766	5.32152	2.88931	1.52568	6.30807	1.69297	5.23875	1.40711	2.32299	1.3128	6.24185	0.881041	0.762994	2.88919	5.29688	2.84999	1.43673	6.28347	1.62026	5.23179	1.36356	2.30071	1.22634	6.2314	0.768319	0.737734
GAS5	hsa-miR-26a-5p	BRCA1	0.388761	10.1176	0.692983	0.36391	10.1514	0.639826	0	-6.49642	-1.09642	-2.5351	3.44662	2.97307	5.32922	2.89702	1.54418	6.31731	1.70838	5.2426	1.42353	2.32607	1.33827	6.24802	0.91267	0.76802	2.94875	5.32666	2.87977	1.50821	6.31921	1.67982	5.24668	1.40205	2.31262	1.30479	6.25523	0.870596	0.747175
GAS5	hsa-miR-26a-5p	PTEN	0.388761	10.1176	-0.350335	0.36391	10.1514	-0.555883	0	-5.4964	-1.14951	-3.20637	3.9183	2.45142	5.06839	2.63619	0.918184	6.00432	1.18672	5.11218	1.18606	2.22174	0.730959	6.03935	0.0966988	0.725196	2.3509	5.02773	2.58085	0.790788	5.9605	1.08197	5.09722	1.12648	2.19305	0.606047	6.01608	-0.0672882	0.696732
GAS5	hsa-miR-34a-3p	CTNNB1	0.388761	7.72279	1.06398	0.36391	7.65388	0.912561	0	-6.31925	-1.12973	-2.67308	3.7766	2.55988	4.22458	2.39107	1.5273	4.99175	1.59453	4.09158	1.22743	1.88421	1.32978	4.88535	1.09813	0.671029	2.46073	4.14606	2.32357	1.4221	4.90249	1.50399	4.03199	1.16853	1.84038	1.22707	4.81123	0.972302	0.640132
GAS5	hsa-miR-34a-3p	PTEN	0.388761	7.72279	-0.350335	0.36391	7.65388	-0.555883	0	-5.32846	-1.13779	-3.42373	4.07144	1.85272	3.871	2.03749	0.678706	4.56745	0.887372	3.91479	0.890316	1.74278	0.494367	4.60248	-0.0201542	0.6069	1.72651	3.77895	1.95645	0.541031	4.46196	0.769771	3.84843	0.81789	1.69353	0.359177	4.51754	-0.189281	0.573296
GAS5	hsa-miR-429	EZH2	0.388761	0.686024	0.66216	0.36391	0.624007	0.520693	0	-6.23506	-1.20929	-2.69445	3.39743	0.599776	0.605742	0.531427	0.582527	0.649139	0.514023	0.522972	0.235006	0.436677	0.375116	0.582923	0.414933	0.294151	0.507326	0.533154	0.46813	0.48399	0.567003	0.429325	0.468068	0.179461	0.395217	0.279064	0.514934	0.297416	0.264096
GAS5	hsa-miR-429	PTEN	0.388761	0.686024	-0.350335	0.36391	0.624007	-0.555883	0	-5.61221	-1.19135	-2.60392	3.69227	0.0935287	0.352619	0.278303	-0.0249704	0.34539	0.00777566	0.396411	0.0139493	0.335428	-0.206727	0.380424	-0.369409	0.256353	-0.0309623	0.26401	0.198986	-0.161956	0.24403	-0.108963	0.333496	-0.0576151	0.287559	-0.341227	0.299619	-0.538191	0.223094
GAS5	hsa-miR-449a	CDK4	0.388761	0.226595	0.613633	0.36391	0.232527	1.13225	0	-7.22813	-1.2662	-2.78601	3.69227	0.460655	0.363896	0.404437	0.507467	0.358923	0.432331	0.287192	0.138986	0.339939	0.27889	0.297559	0.331972	0.258169	0.715233	0.490303	0.523149	0.811775	0.515581	0.686167	0.348772	0.256956	0.378076	0.585682	0.402357	0.745919	0.264516
GAS5	hsa-miR-19a-3p	MITF	0.388761	3.72886	4.01041	0.36391	3.80491	3.97565	0.333333	-4.98405	-1.10879	-3.5992	4.39928	3.03461	2.96422	2.1292	2.89576	3.47931	2.61017	2.50459	1.49769	1.4134	2.72456	3.1116	3.28189	0.648479	3.03003	2.98735	2.1271	2.87506	3.51203	2.59609	2.53206	1.48608	1.41023	2.70635	3.1478	3.25665	0.630664
GAS5	hsa-miR-19a-3p	NFKB1	0.388761	3.72886	0.0388044	0.36391	3.80491	0.0539517	0.528321	-5.38812	-1.11576	-3.46706	4.3824	1.04881	1.97132	1.1363	0.512797	2.28783	0.64874	2.03251	0.495547	1.03574	0.334207	2.33678	0.0972108	0.455951	1.06918	2.00692	1.14667	0.522035	2.33552	0.659607	2.06622	0.496415	1.03756	0.34593	2.38296	0.111889	0.440631
GAS5	hsa-miR-19a-3p	PTEN	0.388761	3.72886	-0.350335	0.36391	3.80491	-0.555883	0	-5.06554	-1.12035	-3.45203	4.30827	0.854237	1.87403	1.03901	0.279313	2.17109	0.38813	1.91783	0.406352	0.943994	0.107195	2.20612	-0.207629	0.413314	0.764263	1.85446	0.994211	0.156134	2.15257	0.28865	1.92395	0.352046	0.92374	-0.0134982	2.20816	-0.369507	0.386959
GAS5	hsa-miR-19a-3p	SMAD3	0.388761	3.72886	-0.721451	0.36391	3.80491	-0.765766	0	-5.71346	-1.10645	-2.91153	4.08225	0.668679	1.78126	0.946232	0.0566432	2.05975	0.202572	1.87144	0.303587	0.906883	-0.123463	2.1319	-0.51251	0.390764	0.659322	1.80199	0.941741	0.0302041	2.08961	0.183708	1.89771	0.28959	0.902751	-0.147417	2.16618	-0.545402	0.372471
GAS5	hsa-miR-19a-3p	TCF3	0.388761	3.72886	0.0460197	0.36391	3.80491	-0.0570704	0	-6.2983	-1.15025	-3.10543	3.93309	1.05241	1.97312	1.1381	0.517126	2.29	0.586307	1.96737	0.46509	0.98363	0.312728	2.28539	0.0771747	0.416992	1.01367	1.97916	1.11891	0.455422	2.30221	0.538056	1.9863	0.436399	0.973621	0.253509	2.30792	-0.00273728	0.395759
GAS5	hsa-miR-19a-3p	TP53	0.388761	3.72886	0.285653	0.36391	3.80491	0.176203	0.528321	-4.17275	-0.971617	-3.97504	4.93853	1.17223	2.03303	1.19801	0.660906	2.36189	0.772164	2.06336	0.601248	1.06043	0.517508	2.38615	0.329881	0.485889	1.13031	2.03748	1.17723	0.595386	2.3722	0.720733	2.0815	0.570967	1.04978	0.454473	2.40741	0.244881	0.464339
GAS5	hsa-miR-19a-3p	ZNF217	0.388761	3.72886	-0.261797	0.36391	3.80491	-0.309916	0	-6.29875	-1.13609	-3.35217	4.08225	0.898506	1.89617	1.06115	0.332436	2.19765	0.432399	1.92889	0.385515	0.952848	0.125941	2.22383	-0.171175	0.400552	0.887247	1.91595	1.0557	0.303714	2.22636	0.411633	1.95469	0.370566	0.948336	0.0997044	2.25735	-0.207111	0.382068
H19	hsa-miR-19a-3p	MYC	0.325216	3.72886	0.776707	0.30248	3.80491	0.655344	0.528321	-6.14744	-1.19881	-2.31668	4.44327	1.40187	2.13991	1.289	0.936475	2.50285	1.0018	2.10886	0.659777	1.0714	0.773461	2.47801	0.693578	0.446621	1.35452	2.14191	1.2663	0.864441	2.5098	0.944946	2.12603	0.627575	1.06084	0.703702	2.49709	0.599153	0.426167
H19	hsa-miR-222	TP53	0.325216	7.13237	0.285653	0.30248	7.17086	0.176203	0.528321	-6.70478	-1.22853	-1.86095	3.84004	2.00722	3.7189	2.01711	0.982194	4.39764	1.18172	3.74924	0.939498	1.703	0.800817	4.42191	0.452546	0.583062	1.95644	3.7051	1.98801	0.913552	4.38563	1.12612	3.74912	0.905579	1.68611	0.734448	4.42084	0.365774	0.561326
H19	hsa-miR-143	TP53	0.325216	14.6206	0.285653	0.30248	14.7912	0.176203	0.528321	-7.44431	-1.23488	-1.86095	3.64506	3.87928	7.46301	3.88917	1.73102	8.89057	2.11774	7.49334	1.84612	3.20064	1.52612	8.91484	0.803436	0.945712	3.86153	7.51529	3.8931	1.67559	8.95785	2.07867	7.5593	1.82872	3.21019	1.47296	8.99306	0.723271	0.930583
H19	hsa-miR-215	TP53	0.325216	2.1503	0.285653	0.30248	2.33439	0.176203	0.528321	-6.56527	-1.23906	-1.86095	3.84004	0.761705	1.22787	0.771596	0.483987	1.4084	0.558958	1.2582	0.32077	0.706587	0.305834	1.43266	0.206667	0.335571	0.74732	1.28687	0.778889	0.429905	1.48374	0.521561	1.33088	0.305051	0.718819	0.254026	1.51896	0.127175	0.321114
H19	hsa-miR-17-5p	TP53	0.325216	10.4546	0.285653	0.30248	10.264	0.176203	0.528321	-5.52193	-1.10554	-2.58781	4.77583	2.83778	5.38001	2.84767	1.31441	6.39097	1.59699	5.41034	1.40211	2.36744	1.17091	6.41523	0.656526	0.768107	2.72972	5.25167	2.76129	1.22287	6.24151	1.51276	5.29568	1.33956	2.30474	1.08163	6.27672	0.5583	0.734917
H19	hsa-miR-210	TP53	0.325216	9.40647	0.285653	0.30248	9.22278	0.176203	0.528321	-3.60642	-1.25844	-1.86095	3.31172	2.57575	4.85595	2.58564	1.2096	5.7621	1.46598	4.88628	1.30314	2.15782	1.09173	5.78636	0.629754	0.728519	2.46942	4.73106	2.50099	1.11874	5.61678	1.38261	4.77508	1.24145	2.0965	1.00314	5.65199	0.531873	0.695673
H19	hsa-miR-15b	TP53	0.325216	9.3787	0.285653	0.30248	9.42247	0.176203	0.528321	-6.115	-1.18163	-2.63492	4.0857	2.56881	4.84207	2.5787	1.20683	5.74544	1.46251	4.8724	1.22368	2.15227	1.02816	5.7697	0.567572	0.696733	2.51934	4.83091	2.55091	1.13871	5.73659	1.40757	4.87492	1.19042	2.13643	0.962318	5.7718	0.481063	0.67526
H19	hsa-miR-10b	TP53	0.325216	15.8358	0.285653	0.30248	15.6203	0.176203	0.528321	-6.91816	-1.23277	-1.86095	3.84004	4.18309	8.07064	4.19298	1.85254	9.61972	2.26965	8.10097	2.02063	3.4437	1.66572	9.64399	0.88228	1.01552	4.06881	7.92984	4.10038	1.7585	9.45531	2.1823	7.97386	1.95496	3.37601	1.57396	9.49053	0.782807	0.981079
H19	hsa-miR-19a-3p	CCND1	0.325216	3.72886	1.14495	0.30248	3.80491	0.917318	0.333333	-7.49568	-1.24546	-1.50952	3.84542	1.58599	2.23197	1.38106	1.15742	2.61332	1.16155	2.13052	0.714789	1.08873	0.964767	2.53216	0.958532	0.440464	1.48551	2.2074	1.3318	1.02163	2.58839	1.05156	2.13441	0.656019	1.06753	0.831247	2.52999	0.779093	0.414696
H19	hsa-miR-221-3p	TP53	0.325216	8.92436	0.285653	0.30248	8.94819	0.176203	0.528321	-5.53357	-1.10829	-2.63492	4.7017	2.45522	4.6149	2.46511	1.16139	5.47283	1.40572	4.64523	1.20659	2.0614	1.01449	5.4971	0.576624	0.689901	2.40077	4.59376	2.43234	1.09128	5.45202	1.34828	4.63778	1.17084	2.04158	0.946659	5.48723	0.489118	0.667431
H19	hsa-miR-29a	TP53	0.325216	13.4728	0.285653	0.30248	13.6965	0.176203	0.528321	-6.2838	-1.18514	-1.86095	4.0857	3.59234	6.88913	3.60223	1.61624	8.20192	1.97428	6.91947	1.75424	2.97109	1.45261	8.22619	0.78732	0.908961	3.58783	6.9679	3.6194	1.56611	8.30098	1.94182	7.01191	1.74347	2.99123	1.40476	8.33619	0.709804	0.89648
H19	hsa-miR-125a-3p	TP53	0.325216	10.4005	0.285653	0.30248	10.2232	0.176203	0.528321	-6.82173	-1.14887	-2.05594	3.97839	2.82425	5.35295	2.83414	1.309	6.3585	1.59023	5.38328	1.34507	2.35662	1.12528	6.38276	0.613603	0.745293	2.71952	5.23127	2.75109	1.21879	6.21703	1.50766	5.27529	1.28419	2.29658	1.03733	6.25224	0.516042	0.712768
H19	hsa-miR-155-5p	TP53	0.325216	9.52261	0.285653	0.30248	9.82243	0.176203	0.528321	-5.42393	-1.09583	-2.59708	4.77583	2.60478	4.91402	2.61467	1.22122	5.83179	1.4805	4.94436	1.28869	2.18105	1.08017	5.85605	0.612389	0.72274	2.61933	5.03089	2.6509	1.17871	5.97657	1.45757	5.0749	1.28744	2.21643	1.03994	6.01178	0.538682	0.714069
H19	hsa-miR-26a-5p	TP53	0.325216	10.1176	0.285653	0.30248	10.1514	0.176203	0.528321	-6.00159	-1.13744	-2.4634	4.31172	2.75352	5.2115	2.76341	1.28071	6.18876	1.55487	5.24184	1.33338	2.30004	1.11592	6.21303	0.618394	0.740616	2.70158	5.1954	2.73315	1.21161	6.17398	1.49869	5.23941	1.29889	2.28223	1.04909	6.20919	0.531391	0.718649
H19	hsa-miR-146a-3p	TP53	0.325216	10.7532	0.285653	0.30248	10.8716	0.176203	0.528321	-6.48788	-1.17928	-2.30159	4.0857	2.91242	5.5293	2.92231	1.34427	6.57012	1.63432	5.55963	1.39432	2.42716	1.16468	6.59438	0.635365	0.764992	2.88162	5.55547	2.91319	1.28363	6.60607	1.58871	5.59948	1.37039	2.42626	1.1063	6.64128	0.55259	0.747252
H19	hsa-miR-27b-5p	TP53	0.325216	9.85631	0.285653	0.30248	9.6803	0.176203	0.528321	-6.33146	-1.16249	-2.79673	4.31172	2.68821	5.08087	2.6981	1.25459	6.032	1.52221	5.1112	1.27922	2.24779	1.07259	6.05627	0.588124	0.71895	2.5838	4.95982	2.61537	1.1645	5.89129	1.4398	5.00384	1.21849	2.188	0.984774	5.9265	0.490627	0.686488
H19	hsa-miR-100	TP53	0.325216	12.7474	0.285653	0.30248	12.7469	0.176203	0.528321	-3.60642	-1.25844	-1.86095	3.31172	3.41098	6.52642	3.42087	1.5437	7.76666	1.8836	6.55675	1.72076	2.82601	1.42582	7.79092	0.796801	0.895566	3.35044	6.49311	3.38201	1.47115	7.73124	1.82312	6.53713	1.68196	2.80132	1.35555	7.76645	0.708078	0.871878
H19	hsa-miR-9-1	TP53	0.325216	11.0647	0.285653	0.30248	10.7331	0.176203	0.528321	-6.70324	-1.20566	-1.86095	3.97839	2.99032	5.68509	3.00021	1.37543	6.75706	1.67326	5.71542	1.43613	2.48948	1.19812	6.78133	0.653234	0.781716	2.84699	5.4862	2.87856	1.26977	6.52295	1.57139	5.53022	1.35594	2.39855	1.09474	6.55816	0.547953	0.74147
H19	hsa-miR-27a	TP53	0.325216	10.3599	0.285653	0.30248	10.3044	0.176203	0.528321	-3.60642	-1.25844	-1.86095	3.31172	2.8141	5.33265	2.82399	1.30494	6.33413	1.58515	5.36298	1.42231	2.3485	1.18707	6.3584	0.677424	0.776189	2.73981	5.27185	2.77138	1.2269	6.26573	1.51781	5.31587	1.37665	2.31281	1.1113	6.30094	0.585952	0.749752
H19	hsa-miR-200c-3p	TP53	0.325216	6.29109	0.285653	0.30248	6.16667	0.176203	0.528321	-5.93077	-1.14509	-2.68696	4.5452	1.7969	3.29826	1.80679	0.898066	3.89287	1.07656	3.3286	0.857357	1.53475	0.735103	3.91714	0.428897	0.550206	1.70539	3.203	1.73696	0.813132	3.78311	1.00059	3.24702	0.803073	1.48527	0.652444	3.81832	0.333979	0.520323
H19	hsa-miR-34a-3p	TP53	0.325216	7.72279	0.285653	0.30248	7.65388	0.176203	0.528321	-5.83365	-1.12573	-2.68076	4.46487	2.15483	4.01411	2.16472	1.04124	4.75189	1.25552	4.04445	1.03764	1.82109	0.879332	4.77616	0.501541	0.62232	2.07719	3.94661	2.10876	0.961854	4.67544	1.1865	3.99063	0.990299	1.78272	0.802224	4.71065	0.409398	0.595213
H19	hsa-miR-1246	TP53	0.325216	0.19246	0.285653	0.30248	0.293391	0.176203	0.528321	-3.60642	-1.25844	-1.86095	3.31172	0.272245	0.248947	0.282136	0.288203	0.233693	0.314228	0.279281	0.151389	0.315019	0.170329	0.25796	0.169054	0.267818	0.237069	0.266366	0.268638	0.225805	0.259143	0.266435	0.310381	0.125274	0.310619	0.110205	0.294355	0.0854035	0.249204
H19	hsa-miR-145	TP53	0.325216	9.77598	0.285653	0.30248	9.80692	0.176203	0.528321	-7.44431	-1.23488	-1.86095	3.64506	2.66813	5.04071	2.67802	1.24655	5.98381	1.51217	5.07104	1.24055	2.23172	1.04166	6.00807	0.561205	0.703482	2.61545	5.02313	2.64702	1.17716	5.96726	1.45563	5.06715	1.20568	2.21332	0.974533	6.00247	0.474055	0.681368
H19	hsa-miR-150	TP53	0.325216	9.8329	0.285653	0.30248	9.90969	0.176203	0.528321	-3.60642	-1.25844	-1.86095	3.31172	2.68235	5.06917	2.69225	1.25225	6.01796	1.51928	5.0995	1.35644	2.24311	1.13437	6.04222	0.651076	0.74984	2.64114	5.07452	2.67271	1.18743	6.02892	1.46847	5.11853	1.32731	2.23388	1.07183	6.06413	0.566218	0.730019
H19	hsa-miR-107	TP53	0.325216	7.12777	0.285653	0.30248	7.11929	0.176203	0.528321	-6.42953	-1.22211	-2.7226	3.97839	2.00607	3.7166	2.01596	0.981734	4.39488	1.18114	3.74694	0.925123	1.70208	0.789316	4.41915	0.441276	0.577312	1.94354	3.67932	1.97511	0.908395	4.35468	1.11967	3.72333	0.885332	1.6758	0.71825	4.38989	0.352154	0.553227
H19	hsa-miR-22	TP53	0.325216	13.5987	0.285653	0.30248	16.2423	0.176203	0.528321	-5.93603	-1.17335	-2.96826	4.0857	3.6238	6.95205	3.63369	1.62882	8.27742	1.99	6.98239	1.74661	2.99626	1.4465	8.30169	0.774918	0.905906	4.2243	8.24083	4.25587	1.8207	9.8285	2.26005	8.28485	2.03833	3.5004	1.64065	9.86371	0.818404	1.01443
H19	hsa-miR-192	TP53	0.325216	8.43164	0.285653	0.30248	8.3582	0.176203	0.528321	-6.56527	-1.23906	-1.86095	3.64506	2.33204	4.36854	2.34193	1.11212	5.1772	1.34413	4.39887	1.09984	1.96286	0.929094	5.20147	0.51586	0.647201	2.25327	4.29877	2.28484	1.03229	5.09803	1.27454	4.34279	1.05193	1.92358	0.851532	5.13324	0.423491	0.619868
H19	hsa-miR-125b-1	TP53	0.325216	9.15423	0.285653	0.30248	11.041	0.176203	0.528321	-6.39252	-1.19551	-1.86095	3.97839	2.51269	4.72983	2.52258	1.18438	5.61076	1.43445	4.76017	1.20734	2.10737	1.01509	5.63502	0.56573	0.690201	2.92398	5.64019	2.95555	1.30057	6.70773	1.60989	5.6842	1.40446	2.46015	1.13356	6.74294	0.571373	0.76088
H19	hsa-miR-205	TP53	0.325216	3.2833	0.285653	0.30248	2.94411	0.176203	0.528321	-7.25593	-1.24423	-1.86095	3.64506	1.04496	1.79437	1.05485	0.597287	2.0882	0.700583	1.8247	0.434557	0.933187	0.396863	2.11246	0.241047	0.381086	0.899748	1.59172	0.931317	0.490876	1.84957	0.597775	1.63574	0.353427	0.840761	0.292727	1.88478	0.13539	0.340465
H19	hsa-miR-20a	TP53	0.325216	8.18017	0.285653	0.30248	8.10384	0.176203	0.528321	-6.37506	-1.18978	-2.7226	4.0857	2.26917	4.2428	2.27906	1.08697	5.02632	1.31269	4.27314	1.06274	1.91256	0.899409	5.05059	0.498748	0.632358	2.18968	4.17159	2.22125	1.00685	4.94541	1.24274	4.2156	1.01447	1.87271	0.821558	4.98062	0.406234	0.60488
H19	hsa-miR-19a-3p	TP53	0.325216	3.72886	0.285653	0.30248	3.80491	0.176203	0.528321	-5.57073	-1.10829	-2.70906	4.7017	1.15634	2.01715	1.16624	0.641842	2.35553	0.756278	2.04748	0.553679	1.0223	0.492161	2.3798	0.314067	0.428735	1.11495	2.02212	1.14652	0.576956	2.36605	0.705375	2.06614	0.524455	1.01292	0.429549	2.40127	0.229172	0.408876
H19	hsa-miR-19a-3p	TP53	0.325216	3.72886	0.285653	0.30248	3.80491	0.176203	0.528321	-5.57073	-1.10829	-2.70906	4.7017	1.15634	2.01715	1.16624	0.641842	2.35553	0.756278	2.04748	0.553679	1.0223	0.492161	2.3798	0.314067	0.428735	1.11495	2.02212	1.14652	0.576956	2.36605	0.705375	2.06614	0.524455	1.01292	0.429549	2.40127	0.229172	0.408876
H19	hsa-miR-193b	TP53	0.325216	6.38024	0.285653	0.30248	6.45549	0.176203	0.528321	-3.60642	-1.25844	-1.86095	3.31172	1.81919	3.34284	1.82908	0.90698	3.94636	1.0877	3.37317	0.924861	1.55257	0.789107	3.97063	0.478443	0.577207	1.77759	3.34742	1.80916	0.842015	3.9564	1.0367	3.39143	0.895537	1.54304	0.726415	3.99162	0.393509	0.557309
H19	hsa-miR-18a-5p	TP53	0.325216	3.93488	0.285653	0.30248	3.90437	0.176203	0.528321	-5.57917	-1.10965	-2.80076	4.67421	1.20785	2.12016	1.21774	0.662445	2.47915	0.782031	2.15049	0.575401	1.0635	0.509539	2.50341	0.321143	0.437424	1.13981	2.07186	1.17138	0.586903	2.42573	0.717808	2.11587	0.532857	1.03281	0.436271	2.46094	0.230921	0.412237
H19	hsa-miR-148a	TP53	0.325216	14.5244	0.285653	0.30248	14.8273	0.176203	0.528321	-7.26669	-1.24217	-2.38927	3.97839	3.85524	7.41493	3.86513	1.7214	8.83288	2.10572	7.44527	1.83333	3.18141	1.51588	8.85714	0.798011	0.940596	3.87055	7.53332	3.90212	1.6792	8.97949	2.08317	7.57734	1.83246	3.2174	1.47595	9.0147	0.724458	0.932079
H19	hsa-miR-92a-1	TP53	0.325216	14.3578	0.285653	0.30248	14.1179	0.176203	0.528321	-6.47513	-1.19437	-1.86095	3.84004	3.81359	7.33164	3.82348	1.70474	8.73292	2.0849	7.36197	1.85093	3.14809	1.52996	8.75719	0.820415	0.947633	3.6932	7.17864	3.72477	1.60826	8.55387	1.9945	7.22265	1.78221	3.07553	1.43575	8.58908	0.719723	0.911977
H19	hsa-miR-194-1	TP53	0.325216	5.85899	0.285653	0.30248	5.77681	0.176203	0.528321	-3.60642	-1.25844	-1.86095	3.31172	1.68888	3.08221	1.69877	0.854855	3.63361	1.02254	3.11254	0.859704	1.44832	0.736981	3.65788	0.45238	0.551145	1.60792	3.00807	1.63949	0.774146	3.54919	0.951862	3.05209	0.810702	1.4073	0.658546	3.58441	0.359574	0.523375
H19	hsa-miR-224	TP53	0.325216	3.51212	0.285653	0.30248	3.53063	0.176203	0.528321	-7.33669	-1.24423	-1.86095	3.64506	1.10216	1.90878	1.11205	0.620169	2.22549	0.729186	1.93911	0.460636	0.978951	0.417727	2.24976	0.250469	0.391517	1.04638	1.88499	1.07795	0.549529	2.20149	0.67109	1.929	0.424219	0.958067	0.34936	2.2367	0.162697	0.368782
H19	hsa-miR-141	TP53	0.325216	2.43188	0.285653	0.30248	2.32742	0.176203	0.528321	-6.82173	-1.20342	-2.05594	3.97839	0.832101	1.36866	0.841992	0.512145	1.57735	0.594156	1.39899	0.347298	0.762904	0.327056	1.60161	0.21381	0.346182	0.745575	1.28338	0.777145	0.429207	1.47956	0.520688	1.32739	0.295508	0.717423	0.246392	1.51477	0.11989	0.317297
H19	hsa-miR-34c	TP53	0.325216	4.41431	0.285653	0.30248	4.53618	0.176203	0.528321	-3.60642	-1.25844	-1.86095	3.31172	1.32771	2.35987	1.3376	0.710388	2.76681	0.84196	2.39021	0.67912	1.15939	0.592514	2.79107	0.380147	0.478911	1.29777	2.38776	1.32934	0.650084	2.80482	0.796784	2.43178	0.655623	1.15918	0.534484	2.84003	0.297543	0.461343
H19	hsa-miR-7-1	TP53	0.325216	4.83479	0.285653	0.30248	4.98282	0.176203	0.528321	-3.60642	-1.25844	-1.86095	3.31172	1.43283	2.57011	1.44272	0.752436	3.01909	0.894519	2.60045	0.73168	1.24348	0.634562	3.04336	0.401171	0.499935	1.40943	2.61108	1.441	0.694747	3.0728	0.852614	2.65509	0.711453	1.2485	0.579147	3.10801	0.319875	0.483675
H19	hsa-miR-200a	TP53	0.325216	2.89151	0.285653	0.30248	2.72522	0.176203	0.528321	-6.76405	-1.21886	-1.86095	3.97839	0.947008	1.59847	0.956899	0.558108	1.85312	0.651609	1.62881	0.412164	0.854829	0.378949	1.87739	0.242722	0.372129	0.845026	1.48228	0.876596	0.468988	1.71824	0.570414	1.5263	0.352647	0.796984	0.292103	1.75345	0.14571	0.340153
H19	hsa-miR-19a-3p	AKT1	0.325216	3.72886	0.413682	0.30248	3.80491	0.879911	0	-7.00867	-1.24663	-1.66478	3.93309	1.22036	2.04915	1.19824	0.71866	2.39394	0.754252	1.99744	0.545042	0.982269	0.536463	2.35257	0.383975	0.392462	1.4668	2.19805	1.32244	0.999182	2.57717	0.991189	2.08806	0.659738	1.03046	0.819259	2.48918	0.759624	0.401388
H19	hsa-miR-151a	TP53	0.325216	12.0133	0.285653	0.30248	12.1171	0.176203	0.528321	-3.60642	-1.25844	-1.86095	3.31172	3.22746	6.15938	3.23735	1.47029	7.32622	1.79184	6.18972	1.629	2.67919	1.35242	7.35048	0.760098	0.858862	3.193	6.17822	3.22457	1.40818	7.35337	1.7444	6.22224	1.60324	2.67536	1.29258	7.38858	0.676589	0.840389
H19	hsa-miR-320a	TP53	0.325216	10.9286	0.285653	0.30248	10.9376	0.176203	0.528321	-3.60642	-1.25844	-1.86095	3.31172	2.95628	5.61702	2.96617	1.36182	6.67538	1.65625	5.64735	1.49341	2.46225	1.24394	6.69965	0.705861	0.804626	2.89813	5.58849	2.9297	1.29023	6.64569	1.59697	5.63251	1.45581	2.43947	1.17463	6.68091	0.617616	0.781416
H19	hsa-miR-34b	TP53	0.325216	2.52208	0.285653	0.30248	2.67509	0.176203	0.528321	-3.60642	-1.25844	-1.86095	3.31172	0.854651	1.41376	0.864542	0.521165	1.63147	0.605431	1.44409	0.442591	0.780943	0.403291	1.65573	0.285535	0.3843	0.832493	1.45721	0.864063	0.463974	1.68816	0.564147	1.50123	0.422986	0.786958	0.348374	1.72337	0.204488	0.368288
H19	hsa-miR-15b	TP53	0.325216	9.3787	0.285653	0.30248	9.42247	0.176203	0.528321	-6.115	-1.18163	-2.63492	4.0857	2.56881	4.84207	2.5787	1.20683	5.74544	1.46251	4.8724	1.22368	2.15227	1.02816	5.7697	0.567572	0.696733	2.51934	4.83091	2.55091	1.13871	5.73659	1.40757	4.87492	1.19042	2.13643	0.962318	5.7718	0.481063	0.67526
H19	hsa-miR-23b	TP53	0.325216	10.0517	0.285653	0.30248	9.96312	0.176203	0.528321	-6.28513	-1.19891	-1.86095	3.84004	2.73705	5.17856	2.74694	1.27413	6.14923	1.54663	5.20889	1.31845	2.28686	1.10398	6.17349	0.609744	0.734644	2.6545	5.10123	2.68607	1.19278	6.06098	1.47515	5.14525	1.26865	2.24456	1.02491	6.09619	0.516619	0.706554
H19	hsa-miR-191	TP53	0.325216	10.01	0.285653	0.30248	9.98114	0.176203	0.528321	-3.60642	-1.25844	-1.86095	3.31172	2.72663	5.15772	2.73652	1.26996	6.12422	1.54142	5.18805	1.37858	2.27853	1.15208	6.14849	0.659931	0.758696	2.65901	5.11024	2.69057	1.19458	6.07179	1.4774	5.15425	1.33624	2.24817	1.07898	6.107	0.569791	0.733591
H19	hsa-miR-142	TP53	0.325216	9.28133	0.285653	0.30248	9.52245	0.176203	0.528321	-3.60642	-1.25844	-1.86095	3.31172	2.54446	4.79338	2.55435	1.19709	5.68701	1.45034	4.82371	1.2875	2.13279	1.07922	5.71128	0.623497	0.722262	2.54433	4.8809	2.5759	1.14871	5.79658	1.42007	4.92491	1.27891	2.15643	1.03311	5.83179	0.546857	0.710657
H19	hsa-miR-127	TP53	0.325216	8.24467	0.285653	0.30248	8.37386	0.176203	0.528321	-3.60642	-1.25844	-1.86095	3.31172	2.2853	4.27505	2.29519	1.09342	5.06502	1.32075	4.30539	1.15791	1.92546	0.97555	5.08929	0.571665	0.670429	2.25719	4.3066	2.28876	1.03385	5.10743	1.27649	4.35062	1.13533	1.92671	0.918252	5.14264	0.489427	0.653227
H19	hsa-miR-124-1	TP53	0.325216	0.0213379	0.285653	0.30248	0.0815928	0.176203	0.528321	-3.60642	-1.25844	-1.86095	3.31172	0.229465	0.163386	0.239356	0.27109	0.13102	0.292838	0.19372	0.129998	0.280795	0.153217	0.155287	0.160498	0.259262	0.18412	0.160467	0.215689	0.204625	0.132064	0.239961	0.204482	0.0987996	0.268259	0.0890248	0.167276	0.0748136	0.238614
H19	hsa-miR-506	TP53	0.325216	6.23482	0.285653	0.30248	6.1208	0.176203	0.528321	-3.60642	-1.25844	-1.86095	3.31172	1.78284	3.27013	1.79273	0.892439	3.85911	1.06952	3.30046	0.906684	1.52349	0.774565	3.88338	0.471172	0.569937	1.69392	3.18007	1.72549	0.808545	3.75559	0.994861	3.22408	0.8537	1.4761	0.692945	3.7908	0.376774	0.540574
H19	hsa-miR-16-2	TP53	0.325216	8.06396	0.285653	0.30248	8.1956	0.176203	0.528321	-6.22221	-1.20677	-1.86095	3.84004	2.24012	4.1847	2.25001	1.07535	4.95659	1.29817	4.21503	1.07171	1.88932	0.906584	4.98086	0.511734	0.635946	2.21262	4.21747	2.24419	1.01603	5.00047	1.25421	4.26149	1.04943	1.89106	0.849531	5.03568	0.429619	0.618867
H19	hsa-miR-16-1	TP53	0.325216	8.00003	0.285653	0.30248	8.14405	0.176203	0.528321	-6.26083	-1.18397	-1.86095	4.0857	2.22414	4.15273	2.23403	1.06896	4.91824	1.29017	4.18307	1.0709	1.87653	0.905937	4.9425	0.514284	0.635623	2.19973	4.1917	2.2313	1.01087	4.96954	1.24777	4.23571	1.05017	1.88075	0.850121	5.00475	0.432787	0.619162
H19	hsa-miR-106a-3p	TP53	0.325216	5.22259	0.285653	0.30248	4.95699	0.176203	0.528321	-5.8528	-1.11775	-2.4351	4.5452	1.52978	2.76401	1.53967	0.791216	3.25177	0.942995	2.79435	0.734956	1.32105	0.637183	3.27604	0.384401	0.501245	1.40297	2.59817	1.43454	0.692165	3.0573	0.849385	2.64218	0.663025	1.24334	0.540405	3.09252	0.282424	0.464304
H19	hsa-miR-196a-1	TP53	0.325216	6.3033	0.285653	0.30248	6.45724	0.176203	0.528321	-3.60642	-1.25844	-1.86095	3.31172	1.79995	3.30437	1.80985	0.899286	3.9002	1.07808	3.3347	0.915243	1.53719	0.781413	3.92446	0.474596	0.57336	1.77803	3.34829	1.8096	0.842189	3.95745	1.03692	3.3923	0.895755	1.54339	0.726589	3.99266	0.393596	0.557396
H19	hsa-miR-19b-3p	TP53	0.325216	5.91991	0.285653	0.30248	5.82284	0.176203	0.528321	-5.71473	-1.12835	-2.58426	4.41903	1.70411	3.11267	1.714	0.860948	3.67017	1.03016	3.14301	0.817501	1.46051	0.703219	3.69443	0.415571	0.534263	1.61943	3.03109	1.651	0.77875	3.57682	0.957617	3.07511	0.766636	1.41651	0.623294	3.61203	0.322021	0.505748
H19	hsa-miR-365a	TP53	0.325216	5.87876	0.285653	0.30248	6.05175	0.176203	0.528321	-7.33669	-1.24423	-1.86095	3.64506	1.69382	3.0921	1.70371	0.856833	3.64547	1.02502	3.12243	0.756466	1.45228	0.65439	3.66974	0.368801	0.509849	1.67666	3.14555	1.70823	0.801641	3.71416	0.98623	3.18956	0.739359	1.46229	0.601472	3.74937	0.288753	0.494837
H19	hsa-miR-149	TP53	0.325216	4.64826	0.285653	0.30248	4.65737	0.176203	0.528321	-3.60642	-1.25844	-1.86095	3.31172	1.3862	2.47685	1.39609	0.733783	2.90718	0.871204	2.50718	0.708364	1.20618	0.615909	2.93144	0.391844	0.490609	1.32806	2.44836	1.35963	0.662203	2.87753	0.811933	2.49237	0.670772	1.18341	0.546603	2.91274	0.303603	0.467403
H19	hsa-miR-184	TP53	0.325216	3.13031	0.285653	0.30248	3.21357	0.176203	0.528321	-6.93158	-1.2134	-1.86095	3.64506	1.00671	1.71787	1.0166	0.581988	1.9964	0.681459	1.74821	0.426533	0.902589	0.390444	2.02067	0.242277	0.377876	0.967115	1.72646	0.998684	0.517823	2.01125	0.631458	1.77047	0.39821	0.894655	0.328553	2.04647	0.157743	0.358378
H19	hsa-miR-200b	TP53	0.325216	2.84778	0.285653	0.30248	2.69728	0.176203	0.528321	-6.76405	-1.21886	-1.86095	3.97839	0.936074	1.5766	0.945965	0.553734	1.82688	0.646143	1.60694	0.406697	0.846082	0.374576	1.85115	0.240535	0.369942	0.838041	1.46831	0.86961	0.466193	1.70148	0.566921	1.51232	0.349154	0.791396	0.289309	1.73669	0.144313	0.338756
H19	hsa-miR-429	TP53	0.325216	0.686024	0.285653	0.30248	0.624007	0.176203	0.528321	-6.11741	-1.17928	-1.86095	4.0857	0.395637	0.495729	0.405527	0.337559	0.529832	0.375924	0.526063	0.161276	0.413732	0.178239	0.554099	0.152286	0.271774	0.319723	0.431674	0.351292	0.258866	0.457513	0.307762	0.475689	0.114793	0.376742	0.10182	0.492725	0.060488	0.245011
H19	hsa-miR-590	TP53	0.325216	3.3148	0.285653	0.30248	3.46471	0.176203	0.528321	-3.60642	-1.25844	-1.86095	3.31172	1.05283	1.81012	1.06272	0.600437	2.1071	0.704521	1.84045	0.541682	0.939488	0.482563	2.13137	0.325171	0.423936	1.0299	1.85203	1.06147	0.542937	2.16193	0.66285	1.89604	0.521689	0.944882	0.427336	2.19715	0.24397	0.40777
H19	hsa-miR-198	TP53	0.325216	0.033034	0.285653	0.30248	0.0522193	0.176203	0.528321	-7.38051	-1.25037	-1.86095	3.64506	0.232389	0.169234	0.24228	0.27226	0.138038	0.2943	0.199568	0.0241887	0.283134	0.0685689	0.162305	0.0752654	0.216939	0.176776	0.14578	0.208346	0.201688	0.11444	0.236289	0.189795	-0.0121438	0.262384	0.000270055	0.149652	-0.0124724	0.194236
H19	hsa-miR-300	TP53	0.325216	0	0.285653	0.30248	0	0.176203	0.528321	-7.25593	-1.24423	-1.86095	3.64506	0.224131	0.152717	0.234021	0.268957	0.118218	0.290171	0.183051	0.0241443	0.276527	0.0685335	0.142484	0.0768816	0.216921	0.163721	0.119671	0.195291	0.196466	0.0831088	0.229761	0.163685	-0.0145863	0.25194	-0.00168396	0.118321	-0.0118154	0.193259
H19	hsa-miR-504	TP53	0.325216	1.58443	0.285653	0.30248	1.46142	0.176203	0.528321	-3.60642	-1.25844	-1.86095	3.31172	0.620237	0.944931	0.630128	0.427399	1.06887	0.488224	0.975264	0.325385	0.593412	0.309526	1.09314	0.238652	0.337417	0.529075	0.850378	0.560645	0.342607	0.959958	0.412438	0.894393	0.271277	0.544223	0.227007	0.99517	0.143805	0.307605
H19	hsa-miR-655	TP53	0.325216	0.78119	0.285653	0.30248	0.858495	0.176203	0.528321	-3.60642	-1.25844	-1.86095	3.31172	0.419428	0.543312	0.429319	0.347076	0.586932	0.387819	0.573646	0.22498	0.432765	0.229202	0.611198	0.198491	0.297255	0.378345	0.548918	0.409915	0.282315	0.598206	0.337073	0.592933	0.195912	0.423639	0.166715	0.633418	0.113659	0.277459
H19	hsa-miR-605	TP53	0.325216	0.591503	0.285653	0.30248	0.637279	0.176203	0.528321	-3.60642	-1.25844	-1.86095	3.31172	0.372006	0.448469	0.381897	0.328107	0.473119	0.364108	0.478802	0.201269	0.394828	0.210233	0.497386	0.189006	0.287771	0.323041	0.43831	0.35461	0.260193	0.465476	0.309421	0.482325	0.16826	0.379396	0.144593	0.500688	0.102598	0.266398
H19	hsa-miR-202	TP53	0.325216	0.224916	0.285653	0.30248	0.199714	0.176203	0.528321	-3.60642	-1.25844	-1.86095	3.31172	0.280359	0.265175	0.29025	0.291448	0.253167	0.318285	0.295509	0.155446	0.32151	0.173574	0.277434	0.170677	0.269441	0.21365	0.219528	0.245219	0.216437	0.202937	0.254726	0.263543	0.113565	0.291883	0.100837	0.238149	0.0807197	0.24452
H19	hsa-miR-449a	TP53	0.325216	0.226595	0.285653	0.30248	0.232527	0.176203	0.528321	-7.1433	-1.27995	-2.43994	4.0857	0.280779	0.266015	0.29067	0.291616	0.254174	0.318495	0.296348	0.0505493	0.321846	0.0896574	0.278441	0.0866759	0.227483	0.221853	0.235934	0.253422	0.219718	0.222625	0.258827	0.279949	0.0125602	0.298446	0.0200332	0.257837	-0.0017246	0.204118
H19	hsa-miR-519d	TP53	0.325216	0.591678	0.285653	0.30248	0.613986	0.176203	0.528321	-3.60642	-1.25844	-1.86095	3.31172	0.37205	0.448556	0.381941	0.328124	0.473224	0.36413	0.47889	0.201291	0.394863	0.210251	0.497491	0.189015	0.287779	0.317218	0.426664	0.348787	0.257864	0.4515	0.30651	0.470679	0.165349	0.374738	0.142264	0.486712	0.101433	0.265233
H19	hsa-miR-19a-3p	PTEN	0.325216	3.72886	-0.350335	0.30248	3.80491	-0.555883	0	-6.46352	-1.25702	-2.18604	4.07144	0.83835	1.85815	1.00724	0.260249	2.16473	0.372243	1.90194	0.358783	0.905867	0.081849	2.19977	-0.223443	0.35616	0.748905	1.8391	0.963496	0.137705	2.14643	0.273292	1.90859	0.305534	0.886881	-0.0384218	2.20202	-0.385216	0.331496
H19	hsa-miR-19a-3p	ZNF217	0.325216	3.72886	-0.261797	0.30248	3.80491	-0.309916	0	-7.69673	-1.27275	-2.08619	3.84542	0.88262	1.88028	1.02937	0.313372	2.1913	0.416513	1.91301	0.337945	0.914721	0.100594	2.21748	-0.18699	0.343398	0.871889	1.9006	1.02499	0.285285	2.22022	0.396276	1.93933	0.324054	0.911478	0.0747809	2.25121	-0.22282	0.326605
HOTAIR	hsa-miR-125a-3p	AKT1	0.671537	10.4005	0.413682	0.612631	10.2232	0.879911	0	-6.17697	-1.08615	-2.20209	3.77995	2.97484	5.47154	3.03931	1.48972	6.43154	1.67478	5.41983	1.56158	2.52438	1.28043	6.39017	0.742414	1.00687	3.14891	5.48474	3.08209	1.73406	6.45916	1.87101	5.37475	1.62653	2.50021	1.53066	6.37117	1.10359	0.974195
HOTAIR	hsa-miR-125a-3p	ATF1	0.671537	10.4005	-0.570087	0.612631	10.2232	-0.607564	0	-5.69426	-1.11995	-1.38542	3.77995	2.48296	5.22559	2.79336	0.899455	6.13641	1.1829	5.29686	1.35519	2.42601	0.72181	6.19341	-0.0129611	0.973503	2.40518	5.11287	2.71022	0.841571	6.01291	1.12728	5.18881	1.29421	2.35146	0.669816	6.07367	-0.0547513	0.915641
HOTAIR	hsa-miR-125a-3p	BRCA1	0.671537	10.4005	0.692983	0.612631	10.2232	0.639826	0	-6.63184	-1.04345	-2.05208	3.44662	3.11449	5.54136	3.10913	1.6573	6.51533	1.81443	5.45474	1.6128	2.55231	1.43312	6.44603	0.950968	1.01339	3.02887	5.42472	3.02207	1.59001	6.38713	1.75097	5.34474	1.5479	2.4762	1.37172	6.32315	0.896634	0.954747
HOTAIR	hsa-miR-125a-3p	CCND1	0.671537	10.4005	1.14495	0.612631	10.2232	0.917318	0.333333	-6.66398	-1.08498	-2.04683	3.69227	3.34047	5.65435	3.22212	1.92848	6.65092	2.08208	5.5529	1.73133	2.63084	1.70874	6.56976	1.31697	1.05487	3.16762	5.49409	3.09145	1.7565	6.47038	1.93138	5.42109	1.62281	2.53728	1.54265	6.41198	1.12306	0.987504
HOTAIR	hsa-miR-125a-3p	CDK4	0.671537	10.4005	0.613633	0.612631	10.2232	1.13225	0	-6.22185	-1.07073	-2.32646	3.9183	3.07482	5.52152	3.08929	1.60969	6.49152	1.77476	5.44482	1.61109	2.54438	1.40002	6.43016	0.901988	1.01668	3.27508	5.54782	3.14518	1.88546	6.53486	1.99718	5.40629	1.68913	2.52544	1.68168	6.42163	1.30507	0.986618
HOTAIR	hsa-miR-125a-3p	CDKN2A	0.671537	10.4005	-0.148305	0.612631	10.2232	0.126467	0.333333	-6.72166	-1.03703	-1.82606	3.49728	2.69385	5.33104	2.89881	1.15252	6.26294	1.43546	5.39124	1.40852	2.50152	0.933184	6.3111	0.282769	0.990411	2.77219	5.29638	2.89373	1.28199	6.23312	1.53596	5.32223	1.4256	2.4582	1.06854	6.25381	0.490779	0.948162
HOTAIR	hsa-miR-125a-3p	CTNNB1	0.671537	10.4005	1.06398	0.612631	10.2232	0.912561	0	-6.62262	-1.08847	-1.9727	3.62345	3.29999	5.63411	3.20188	1.8799	6.62663	1.99993	5.50111	1.71244	2.58941	1.66123	6.52023	1.25328	1.0347	3.16524	5.4929	3.09026	1.75365	6.46895	1.88734	5.37883	1.62297	2.50348	1.54087	6.3777	1.12033	0.971139
HOTAIR	hsa-miR-125a-3p	E2F1	0.671537	10.4005	1.08321	0.612631	10.2232	1.04685	0.333333	-5.54587	-1.07909	-2.92314	4.05664	3.30961	5.63892	3.20669	1.89143	6.6324	2.05121	5.54518	1.73502	2.62467	1.68699	6.55741	1.28288	1.05944	3.23238	5.52647	3.12383	1.83422	6.50924	1.99615	5.43728	1.67432	2.55024	1.63567	6.43789	1.24199	1.00163
HOTAIR	hsa-miR-125a-3p	E2F3	0.671537	10.4005	0.77974	0.612631	10.2232	0.769555	0.333333	-6.68173	-1.11116	-2.32523	3.75246	3.15787	5.56305	3.13082	1.70935	6.54135	1.89948	5.50725	1.63183	2.59432	1.48306	6.49671	1.01825	1.03334	3.09374	5.45715	3.0545	1.66784	6.42605	1.8575	5.40262	1.57768	2.52251	1.44744	6.38243	0.998294	0.976839
HOTAIR	hsa-miR-125a-3p	ETV5	0.671537	10.4005	3.17628	0.612631	10.2232	2.93567	0	-6.45068	-1.136	-2.68771	3.25163	4.35614	6.16219	3.72996	3.14728	7.26032	3.05608	5.76515	2.21044	2.80064	2.90455	6.94269	2.91906	1.12828	4.17679	5.99868	3.59603	2.96751	7.07589	2.89889	5.63172	2.09867	2.70579	2.73068	6.78232	2.71476	1.06026
HOTAIR	hsa-miR-125a-3p	EZH2	0.671537	10.4005	0.66216	0.612631	10.2232	0.520693	0	-6.25467	-1.11448	-2.81388	3.62345	3.09908	5.53366	3.10142	1.6388	6.50608	1.79902	5.45089	1.59638	2.54923	1.40766	6.43986	0.919338	1.00837	2.9693	5.39493	2.99229	1.51853	6.35139	1.6914	5.32985	1.5094	2.46429	1.29327	6.29932	0.794357	0.945305
HOTAIR	hsa-miR-125a-3p	GATA3	0.671537	10.4005	-1.42855	0.612631	10.2232	0.764254	0	-7.19261	-1.1275	-2.33475	3.44662	2.05372	5.01098	2.57875	0.384376	5.87887	0.753666	5.18955	1.05343	2.34016	0.137017	6.02172	-0.769448	0.895722	3.09109	5.45582	3.05318	1.66466	6.42446	1.81318	5.36029	1.55002	2.48864	1.42319	6.34803	0.972989	0.949375
HOTAIR	hsa-miR-125a-3p	MYC	0.671537	10.4005	0.776707	0.612631	10.2232	0.655344	0.528321	-5.31574	-1.03832	-2.85399	4.29012	3.15635	5.56229	3.13006	1.70753	6.54044	1.92234	5.53124	1.67632	2.61352	1.51743	6.51561	1.05202	1.06103	3.03663	5.42859	3.02595	1.59932	6.39179	1.82477	5.41272	1.59437	2.53059	1.4151	6.37909	0.943118	0.998974
HOTAIR	hsa-miR-125a-3p	CDK4	0.671537	10.4005	0.613633	0.612631	10.2232	1.13225	0	-6.22185	-1.07073	-2.32646	3.9183	3.07482	5.52152	3.08929	1.60969	6.49152	1.77476	5.44482	1.61109	2.54438	1.40002	6.43016	0.901988	1.01668	3.27508	5.54782	3.14518	1.88546	6.53486	1.99718	5.40629	1.68913	2.52544	1.68168	6.42163	1.30507	0.986618
HOTAIR	hsa-miR-106a-3p	CDK4	0.671537	5.22259	0.613633	0.612631	4.95699	1.13225	0	-5.25292	-1.03961	-2.70563	4.48511	1.78035	2.93259	1.79482	1.0919	3.3848	1.12752	2.85588	1.00097	1.5088	0.91192	3.32344	0.672787	0.772628	1.95853	2.91472	1.82863	1.35884	3.37513	1.33891	2.77318	1.06797	1.4722	1.18475	3.26191	1.07145	0.738154
HOTAIR	hsa-miR-107	PTEN	0.671537	7.12777	-0.350335	0.612631	7.11929	-0.555883	0	-5.23962	-1.16977	-3.39002	3.9183	1.77466	3.64419	2.03013	0.704037	4.23872	0.883688	3.68798	0.955371	1.79344	0.489856	4.27375	-0.0373306	0.802588	1.65504	3.57383	1.94717	0.562188	4.16607	0.765127	3.64332	0.873471	1.73585	0.353897	4.22166	-0.205138	0.744761
HOTAIR	hsa-miR-107	IL6	0.671537	7.12777	-0.770725	0.612631	7.11929	-0.504727	0.333333	-5.39963	-1.12928	-2.95957	3.58496	1.56446	3.53909	1.92503	0.451803	4.1126	0.71516	3.6771	0.849574	1.78474	0.237062	4.22301	-0.374203	0.797955	1.68062	3.58662	1.95996	0.592882	4.18142	0.832372	3.69138	0.88556	1.7743	0.384031	4.26523	-0.164773	0.763706
HOTAIR	hsa-miR-107	MYB	0.671537	7.12777	-1.38294	0.612631	7.11929	-1.52083	0	-6.51506	-1.191	-3.54937	3.54312	1.25836	3.38604	1.77198	0.0844745	3.92894	0.367386	3.5589	0.639996	1.69018	-0.175487	4.06723	-0.909194	0.728067	1.17257	3.3326	1.70593	-0.0167776	3.87659	0.282656	3.5227	0.575011	1.63935	-0.270848	4.02867	-1.02287	0.673624
HOTAIR	hsa-miR-125a-3p	MYC	0.671537	10.4005	0.776707	0.612631	10.2232	0.655344	0.528321	-5.31574	-1.03832	-2.85399	4.29012	3.15635	5.56229	3.13006	1.70753	6.54044	1.92234	5.53124	1.67632	2.61352	1.51743	6.51561	1.05202	1.06103	3.03663	5.42859	3.02595	1.59932	6.39179	1.82477	5.41272	1.59437	2.53059	1.4151	6.37909	0.943118	0.998974
HOTAIR	hsa-miR-125a-3p	CDK4	0.671537	10.4005	0.613633	0.612631	10.2232	1.13225	0	-6.22185	-1.07073	-2.32646	3.9183	3.07482	5.52152	3.08929	1.60969	6.49152	1.77476	5.44482	1.61109	2.54438	1.40002	6.43016	0.901988	1.01668	3.27508	5.54782	3.14518	1.88546	6.53486	1.99718	5.40629	1.68913	2.52544	1.68168	6.42163	1.30507	0.986618
HOTAIR	hsa-miR-130b-3p	CDK4	0.671537	6.46161	0.613633	0.612631	6.44104	1.13225	0	-5.92835	-1.19214	-3.43377	4.11328	2.0901	3.5521	2.10458	1.2158	4.12821	1.2824	3.47539	1.0956	1.75661	0.987624	4.06685	0.686539	0.810479	2.32954	3.65674	2.19964	1.50724	4.26556	1.52441	3.51521	1.19323	1.76901	1.28495	4.15234	1.09746	0.788257
HOTAIR	hsa-miR-130b-3p	E2F1	0.671537	6.46161	1.08321	0.612631	6.44104	1.04685	0.333333	-5.25238	-1.20051	-4.03045	4.25163	2.32489	3.66949	2.22197	1.49755	4.26908	1.55886	3.57576	1.21953	1.8369	1.2746	4.19409	1.06743	0.853241	2.28684	3.63539	2.17829	1.456	4.23994	1.52338	3.5462	1.17842	1.79381	1.23895	4.16859	1.03437	0.80327
HOTAIR	hsa-miR-130b-3p	STAT3	0.671537	6.46161	-0.23001	0.612631	6.44104	-0.236203	0.333333	-6.11749	-1.24892	-3.23352	3.58496	1.66828	3.34119	1.89367	0.709616	3.87512	0.902247	3.4116	0.866749	1.70558	0.467088	3.93145	-0.00272519	0.777789	1.64532	3.31463	1.85753	0.686172	3.85503	0.881853	3.38582	0.833177	1.6655	0.449535	3.91198	-0.0116526	0.729326
HOTAIR	hsa-miR-130b-3p	PTEN	0.671537	6.46161	-0.350335	0.612631	6.44104	-0.555883	0	-5.33833	-1.21795	-3.83066	4.11328	1.60812	3.3111	1.86359	0.637421	3.83902	0.800418	3.3549	0.859834	1.66021	0.413426	3.87405	-0.0804524	0.764372	1.48548	3.23471	1.77761	0.494364	3.75912	0.680346	3.30419	0.776423	1.6002	0.276259	3.81471	-0.248864	0.705942
HOTAIR	hsa-miR-130b-3p	ZNF217	0.671537	6.46161	-0.261797	0.612631	6.44104	-0.309916	0	-6.57154	-1.23368	-3.73081	3.88726	1.65239	3.33324	1.88572	0.690544	3.86558	0.844687	3.36596	0.838996	1.66906	0.432171	3.89176	-0.0439993	0.751611	1.60846	3.2962	1.8391	0.641944	3.83291	0.80333	3.33494	0.794943	1.6248	0.389462	3.86391	-0.0864683	0.701051
HOTAIR	hsa-miR-137	MITF	0.671537	1.28968	4.01041	0.612631	1.11898	3.97565	0.333333	-6.37667	-1.26939	-2.67554	3.67597	2.49551	1.81532	1.66079	2.73667	2.04408	2.37596	1.35569	1.2919	1.09523	2.50338	1.67637	3.14025	0.73583	2.42073	1.70656	1.57997	2.68108	1.92535	2.32252	1.25127	1.23243	1.02227	2.45368	1.56112	3.10096	0.678433
HOTAIR	hsa-miR-155-5p	MYC	0.671537	9.52261	0.776707	0.612631	9.82243	0.655344	0.528321	-3.91794	-0.985278	-3.39514	5.08756	2.93689	5.12337	2.9106	1.61975	6.01373	1.8126	5.09232	1.61993	2.43795	1.47232	5.9889	1.0508	1.03848	2.93644	5.22821	2.92576	1.55924	6.15132	1.77467	5.21233	1.59762	2.45043	1.41771	6.13862	0.965758	1.00027
HOTAIR	hsa-miR-155-5p	CTNNB1	0.671537	9.52261	1.06398	0.612631	9.82243	0.912561	0	-5.22481	-1.03543	-2.51384	4.42089	3.08053	5.19519	2.98242	1.79211	6.09992	1.8902	5.06219	1.65605	2.41384	1.61613	5.99352	1.25206	1.01214	3.06505	5.29251	2.99006	1.71357	6.22849	1.83724	5.17844	1.62622	2.42332	1.54348	6.13723	1.14297	0.972439
HOTAIR	hsa-miR-155-5p	CDKN2A	0.671537	9.52261	-0.148305	0.612631	9.82243	0.126467	0.333333	-5.32386	-0.983987	-2.3672	4.29472	2.47439	4.89211	2.67935	1.06474	5.73623	1.32573	4.95232	1.35213	2.32595	0.888077	5.78439	0.281555	0.967858	2.672	5.09599	2.79354	1.24191	5.99266	1.48586	5.12185	1.42885	2.37804	1.07114	6.01335	0.513419	0.949462
HOTAIR	hsa-miR-155-5p	MITF	0.671537	9.52261	4.01041	0.612631	9.82243	3.97565	0.333333	-4.15253	-1.03193	-3.41167	4.80674	4.55374	5.93179	3.71902	3.55997	6.98384	3.40508	5.47216	2.41028	2.74182	3.39808	6.61614	3.6233	1.18318	4.59659	6.05829	3.75584	3.55142	7.14742	3.41046	5.603	2.40961	2.76296	3.39543	6.78319	3.60754	1.14931
HOTAIR	hsa-miR-155-5p	CCND1	0.671537	9.52261	1.14495	0.612631	9.82243	0.917318	0.333333	-5.26618	-1.03193	-2.58797	4.48971	3.12101	5.21543	3.00266	1.84069	6.12421	1.97235	5.11398	1.67495	2.45527	1.66363	6.04305	1.31576	1.03232	3.06742	5.2937	2.99125	1.71642	6.22992	1.88129	5.2207	1.62606	2.45713	1.54525	6.17152	1.1457	0.988804
HOTAIR	hsa-miR-155-5p	CDK4	0.671537	9.52261	0.613633	0.612631	9.82243	1.13225	0	-4.82404	-1.01768	-2.8676	4.71573	2.85535	5.0826	2.86983	1.5219	5.96481	1.66503	5.0059	1.5547	2.36881	1.35491	5.90345	0.900774	0.994122	3.17489	5.34743	3.04499	1.84538	6.2944	1.94709	5.2059	1.69238	2.44529	1.68428	6.18117	1.32771	0.987919
HOTAIR	hsa-miR-155-5p	AKT1	0.671537	9.52261	0.413682	0.612631	9.82243	0.879911	0	-4.77917	-1.0331	-2.74324	4.57739	2.75538	5.03261	2.81984	1.40193	5.90483	1.56505	4.9809	1.5052	2.34881	1.23533	5.86346	0.7412	0.984318	3.04872	5.28435	2.9819	1.69398	6.21869	1.82092	5.17436	1.62978	2.42006	1.53326	6.1307	1.12623	0.975495
HOTAIR	hsa-miR-155-5p	NFKB1	0.671537	9.52261	0.0388044	0.612631	9.82243	0.0539517	0.528321	-4.55661	-1.0389	-3.27953	4.78987	2.56794	4.93889	2.72612	1.17701	5.79236	1.44365	5.00008	1.40813	2.36416	1.00772	5.84131	0.438622	0.990652	2.63574	5.07786	2.77541	1.1984	5.97091	1.47398	5.13716	1.41995	2.39029	1.03501	6.01834	0.462785	0.959275
HOTAIR	hsa-miR-155-5p	STAT3	0.671537	9.52261	-0.23001	0.612631	9.82243	-0.236203	0.333333	-5.01318	-1.07446	-2.66736	4.18741	2.43353	4.87169	2.65892	1.01572	5.71172	1.28487	4.94211	1.32586	2.31778	0.834373	5.76805	0.21151	0.961432	2.49066	5.00532	2.70287	1.02431	5.88386	1.30453	5.07651	1.33233	2.34178	0.848858	5.94081	0.218601	0.928988
HOTAIR	hsa-miR-155-5p	IL6	0.671537	9.52261	-0.770725	0.612631	9.82243	-0.504727	0.333333	-4.39403	-1.003	-2.83405	4.3824	2.16318	4.73651	2.52374	0.691287	5.5495	1.01452	4.87452	1.21314	2.26371	0.527917	5.65991	-0.203089	0.943382	2.3564	4.93819	2.63574	0.863196	5.8033	1.17026	5.04295	1.28767	2.31493	0.705716	5.88711	0.021755	0.924548
HOTAIR	hsa-miR-155-5p	MYB	0.671537	9.52261	-1.38294	0.612631	9.82243	-1.52083	0	-5.50946	-1.06472	-3.42385	4.34056	1.85707	4.58346	2.37069	0.323959	5.36584	0.666741	4.75632	1.00356	2.16915	0.115368	5.50413	-0.738081	0.873495	1.84835	4.68417	2.38172	0.253536	5.49847	0.620548	4.87427	0.977117	2.17998	0.0508366	5.65056	-0.836345	0.834467
HOTAIR	hsa-miR-155-5p	SMAD3	0.671537	9.52261	-0.721451	0.612631	9.82243	-0.765766	0	-4.88195	-1.02959	-2.724	4.48971	2.18781	4.74883	2.53606	0.720852	5.56429	0.997485	4.83901	1.21618	2.2353	0.550053	5.63643	-0.171099	0.925465	2.22588	4.87293	2.57048	0.706572	5.72499	0.998078	4.96865	1.21312	2.25549	0.541664	5.80157	-0.194506	0.891115
HOTAIR	hsa-miR-17-5p	MYC	0.671537	10.4546	0.776707	0.612631	10.264	0.655344	0.528321	-4.01594	-0.994993	-3.38586	5.08756	3.16988	5.58935	3.14359	1.71294	6.57291	1.9291	5.5583	1.73335	2.62434	1.56306	6.54808	1.09494	1.08384	3.04683	5.44899	3.03615	1.6034	6.41626	1.82987	5.43311	1.64974	2.53874	1.4594	6.40356	0.985375	1.02112
HOTAIR	hsa-miR-17-5p	E2F3	0.671537	10.4546	0.77974	0.612631	10.264	0.769555	0.333333	-5.38194	-1.06783	-2.8571	4.5499	3.1714	5.59011	3.14435	1.71476	6.57382	1.90624	5.53431	1.68887	2.60515	1.52869	6.52918	1.06117	1.05615	3.10393	5.47754	3.0647	1.67192	6.45053	1.8626	5.42302	1.63305	2.53067	1.49173	6.4069	1.04055	0.998987
HOTAIR	hsa-miR-17-5p	TP53	0.671537	10.4546	0.285653	0.612631	10.264	0.176203	0.528321	-3.43924	-0.90447	-3.77823	5.34599	2.92436	5.46659	3.02083	1.41831	6.4256	1.68357	5.49692	1.62726	2.57524	1.28176	6.44986	0.715429	1.06596	2.80726	5.32921	2.91637	1.31591	6.27252	1.5903	5.37322	1.54662	2.49083	1.18525	6.30773	0.615395	1.00383
HOTAIR	hsa-miR-17-5p	CCND1	0.671537	10.4546	1.14495	0.612631	10.264	0.917318	0.333333	-5.36418	-1.04165	-2.5787	4.48971	3.354	5.68141	3.23565	1.93389	6.68339	2.08885	5.57996	1.78837	2.64167	1.75436	6.60222	1.35989	1.07769	3.17782	5.51449	3.10164	1.76058	6.49486	1.93648	5.44149	1.67818	2.54544	1.58695	6.43646	1.16532	1.00965
HOTAIR	hsa-miR-17-5p	E2F1	0.671537	10.4546	1.08321	0.612631	10.264	1.04685	0.333333	-4.24608	-1.03576	-3.45501	4.85408	3.32313	5.66598	3.22022	1.89685	6.66486	2.05798	5.57224	1.79206	2.63549	1.73262	6.58988	1.3258	1.08225	3.24258	5.54687	3.13403	1.8383	6.53372	2.00125	5.45768	1.72969	2.5584	1.67997	6.46236	1.28424	1.02378
HOTAIR	hsa-miR-17-5p	TCF3	0.671537	10.4546	0.0460197	0.612631	10.264	-0.0570704	0	-5.56479	-1.0831	-2.90862	4.34056	2.80454	5.40668	2.96092	1.27453	6.35371	1.49772	5.40093	1.4911	2.49844	1.07698	6.34911	0.462723	0.99706	2.69062	5.27089	2.85805	1.17595	6.20254	1.40762	5.27802	1.41205	2.41467	0.984285	6.20825	0.367776	0.935252
HOTAIR	hsa-miR-17-5p	STAT3	0.671537	10.4546	-0.23001	0.612631	10.264	-0.236203	0.333333	-5.11119	-1.08417	-2.65808	4.18741	2.66652	5.33767	2.89191	1.10891	6.2709	1.40137	5.40809	1.43927	2.50417	0.925108	6.32723	0.255647	1.0068	2.60106	5.22611	2.81326	1.06847	6.1488	1.35972	5.2973	1.38445	2.43009	0.890553	6.20575	0.238218	0.949836
HOTAIR	hsa-miR-17-5p	PTEN	0.671537	10.4546	-0.350335	0.612631	10.264	-0.555883	0	-4.33203	-1.05321	-3.25522	4.71573	2.60636	5.30759	2.86183	1.03672	6.2348	1.29954	5.35138	1.43236	2.4588	0.871446	6.26983	0.17792	0.993383	2.44122	5.14618	2.73334	0.876659	6.0529	1.15822	5.21567	1.3277	2.36479	0.717278	6.10848	0.00100667	0.926451
HOTAIR	hsa-miR-17-5p	SMAD3	0.671537	10.4546	-0.721451	0.612631	10.264	-0.765766	0	-4.97995	-1.0393	-2.71473	4.48971	2.4208	5.21481	2.76905	0.814048	6.12347	1.11398	5.30499	1.32959	2.42169	0.640788	6.19561	-0.126962	0.970833	2.33627	5.09371	2.68087	0.750729	5.98993	1.05327	5.18943	1.26524	2.3438	0.583359	6.06651	-0.174888	0.911963
HOTAIR	hsa-miR-184	MYC	0.671537	3.13031	0.776707	0.612631	3.21357	0.655344	0.528321	-5.42559	-1.10285	-2.659	3.95679	1.33882	1.92722	1.31252	0.980516	2.17835	1.01357	1.89617	0.757776	1.15949	0.782596	2.15351	0.680691	0.693613	1.28422	1.92378	1.27355	0.898353	2.18601	0.948567	1.9079	0.70839	1.12866	0.706323	2.17331	0.584819	0.644584
HOTAIR	hsa-miR-18a-5p	CCND1	0.671537	3.93488	1.14495	0.612631	3.90437	0.917318	0.333333	-5.42142	-1.04575	-2.79165	4.38809	1.72408	2.42156	1.60573	1.28192	2.77157	1.27389	2.32011	0.961656	1.33773	1.093	2.69041	1.02451	0.747004	1.58791	2.33467	1.51174	1.12462	2.67908	1.14153	2.26168	0.871481	1.27352	0.941586	2.62068	0.837936	0.686972
HOTAIR	hsa-miR-18a-5p	TP53	0.671537	3.93488	0.285653	0.612631	3.90437	0.176203	0.528321	-3.49648	-0.908574	-3.99119	5.24437	1.29443	2.20674	1.3909	0.766341	2.51378	0.868611	2.23707	0.800546	1.2713	0.620391	2.53805	0.380047	0.735274	1.21735	2.14939	1.32646	0.679948	2.45675	0.795346	2.19341	0.739917	1.21891	0.539888	2.49196	0.288016	0.681151
HOTAIR	hsa-miR-18a-5p	PTEN	0.671537	3.93488	-0.350335	0.612631	3.90437	-0.555883	0	-4.38927	-1.05731	-3.46817	4.61412	0.976437	2.04774	1.23191	0.384748	2.32298	0.484577	2.09153	0.60565	1.15487	0.210079	2.35802	-0.157463	0.662699	0.851309	1.96637	1.14344	0.240697	2.23712	0.363263	2.03586	0.520996	1.09286	0.0719176	2.29271	-0.326372	0.603771
HOTAIR	hsa-miR-18a-5p	SMAD3	0.671537	3.93488	-0.721451	0.612631	3.90437	-0.765766	0	-5.03719	-1.04341	-2.92768	4.38809	0.790879	1.95496	1.13913	0.162079	2.21165	0.299019	2.04514	0.502885	1.11775	-0.0205796	2.28379	-0.462344	0.640149	0.746368	1.9139	1.09097	0.114767	2.17416	0.258321	2.00962	0.45854	1.07188	-0.0620009	2.25073	-0.502267	0.589283
HOTAIR	hsa-miR-192	ATF1	0.671537	8.43164	-0.570087	0.612631	8.3582	-0.607564	0	-5.4378	-1.21013	-1.19043	3.44662	1.99075	4.24118	2.30116	0.702573	4.95511	0.936796	4.31245	1.10996	2.03224	0.525626	5.01212	-0.110704	0.875411	1.93893	4.18037	2.24398	0.655071	4.89392	0.894151	4.25631	1.06196	1.97846	0.484015	4.95467	-0.147303	0.82274
HOTAIR	hsa-miR-195-5p	CCND1	0.671537	3.97875	1.14495	0.612631	4.20066	0.917318	0.333333	-5.97034	-1.09981	-2.557	4.3279	1.73505	2.4435	1.61669	1.28631	2.79789	1.27937	2.34204	0.953748	1.3465	1.08667	2.71673	1.01599	0.743841	1.66198	2.48282	1.58581	1.15425	2.85686	1.17857	2.40982	0.895126	1.33278	0.960502	2.79846	0.842038	0.69643
HOTAIR	hsa-miR-195-5p	E2F3	0.671537	3.97875	0.77974	0.612631	4.20066	0.769555	0.333333	-5.9881	-1.126	-2.8354	4.38809	1.55244	2.35219	1.52539	1.06718	2.68833	1.09676	2.29639	0.854254	1.30998	0.860992	2.64369	0.717272	0.722303	1.5881	2.44588	1.54887	1.06559	2.81253	1.10468	2.39135	0.849993	1.318	0.86529	2.7689	0.717273	0.685765
HOTAIR	hsa-miR-195-5p	CDK4	0.671537	3.97875	0.613633	0.612631	4.20066	1.13225	0	-5.52821	-1.08556	-2.83663	4.55393	1.46939	2.31067	1.48386	0.967516	2.63849	0.972044	2.23396	0.833506	1.26004	0.77795	2.57713	0.601009	0.705643	1.76945	2.53655	1.63954	1.2832	2.92133	1.24436	2.39502	0.961445	1.32094	1.09953	2.80811	1.02405	0.695544
HOTAIR	hsa-miR-195-5p	TCF3	0.671537	3.97875	0.0460197	0.612631	4.20066	-0.0570704	0	-6.17095	-1.14127	-2.88692	4.17875	1.18558	2.16876	1.34196	0.626948	2.46821	0.688238	2.16301	0.65648	1.20327	0.409285	2.46361	0.11882	0.663213	1.17479	2.23922	1.34221	0.569613	2.56454	0.649705	2.24635	0.628994	1.202	0.35784	2.57025	0.0444986	0.62203
HOTAIR	hsa-miR-195-5p	MYB	0.671537	3.97875	-1.38294	0.612631	4.20066	-1.52083	0	-6.21362	-1.1326	-3.39287	4.17875	0.471102	1.81152	0.984721	-0.230428	2.03952	-0.0262419	1.98439	0.282366	1.06038	-0.46159	2.17782	-1.03785	0.585016	0.44291	1.87328	0.976274	-0.30864	2.12541	-0.0821727	2.06339	0.246181	1.05563	-0.533912	2.2775	-1.14001	0.542092
HOTAIR	hsa-miR-195-5p	SMAD3	0.671537	3.97875	-0.721451	0.612631	4.20066	-0.765766	0	-5.58611	-1.09747	-2.69303	4.3279	0.801846	1.9769	1.15009	0.166465	2.23797	0.304502	2.06708	0.494977	1.12653	-0.0269059	2.31011	-0.470864	0.636986	0.82044	2.06205	1.16504	0.144396	2.35193	0.295357	2.15777	0.482185	1.13113	-0.043085	2.42851	-0.498166	0.598741
HOTAIR	hsa-miR-198	MYB	0.671537	0.033034	-1.38294	0.612631	0.0522193	-1.52083	0	-7.46604	-1.21926	-2.68771	3.20979	-0.515327	-0.161334	-0.00170799	-0.624999	-0.327908	-0.519456	0.0115337	-0.260938	0.271235	-0.896234	-0.189614	-1.2752	0.367694	-0.594201	-0.200939	-0.0608363	-0.723485	-0.363653	-0.600728	-0.0108359	-0.322465	0.22594	-0.988829	-0.211571	-1.3875	0.314634
HOTAIR	hsa-miR-199a-3p	AKT1	0.671537	9.15383	0.413682	0.612631	9.22687	0.879911	0	-5.71514	-1.13732	-2.9491	4.34676	2.66318	4.84822	2.72765	1.36505	5.68356	1.51895	4.79651	1.41296	2.27506	1.16153	5.64219	0.685845	0.947421	2.89983	4.98657	2.83301	1.63442	5.86136	1.74647	4.87658	1.50919	2.30094	1.43679	5.77337	1.05953	0.927259
HOTAIR	hsa-miR-19a-3p	MYC	0.671537	3.72886	0.776707	0.612631	3.80491	0.655344	0.528321	-4.06474	-0.997733	-3.50711	5.01343	1.48845	2.22649	1.46216	1.04037	2.53748	1.08838	2.19544	0.884922	1.2792	0.884313	2.51264	0.752481	0.744472	1.43206	2.21945	1.42138	0.957486	2.54081	1.02248	2.20357	0.834635	1.24693	0.807319	2.52811	0.656248	0.695082
HOTAIR	hsa-miR-19a-3p	CCND1	0.671537	3.72886	1.14495	0.612631	3.80491	0.917318	0.333333	-5.41298	-1.04439	-2.69995	4.41558	1.67257	2.31855	1.55422	1.26132	2.64795	1.24813	2.2171	0.939934	1.29652	1.07562	2.56679	1.01744	0.738315	1.56304	2.28494	1.48687	1.11467	2.6194	1.1291	2.21194	0.863079	1.25363	0.934864	2.56101	0.836188	0.683611
HOTAIR	hsa-miR-19a-3p	TP53	0.671537	3.72886	0.285653	0.612631	3.80491	0.176203	0.528321	-3.48803	-0.90721	-3.89948	5.27186	1.24292	2.10373	1.3394	0.745738	2.39016	0.842858	2.13406	0.778824	1.23009	0.603013	2.41443	0.37297	0.726585	1.19249	2.09966	1.30159	0.670002	2.39707	0.782913	2.14368	0.731515	1.19901	0.533167	2.43228	0.286267	0.677791
HOTAIR	hsa-miR-19a-3p	AKT1	0.671537	3.72886	0.413682	0.612631	3.80491	0.879911	0	-4.92597	-1.04556	-2.85521	4.50326	1.30694	2.13573	1.3714	0.822556	2.42857	0.840832	2.08402	0.770187	1.19006	0.647315	2.3872	0.442878	0.690313	1.54434	2.27559	1.47752	1.09223	2.60818	1.06873	2.1656	0.866798	1.21655	0.922877	2.52019	0.816719	0.670302
HOTAIR	hsa-miR-19a-3p	PTEN	0.671537	3.72886	-0.350335	0.612631	3.80491	-0.555883	0	-4.38082	-1.05595	-3.37647	4.6416	0.924931	1.94473	1.1804	0.364145	2.19937	0.458824	1.98852	0.583928	1.11366	0.192701	2.2344	-0.16454	0.65401	0.826443	1.91664	1.11857	0.23075	2.17744	0.35083	1.98613	0.512595	1.07297	0.0651961	2.23303	-0.328121	0.600411
HOTAIR	hsa-miR-19a-3p	ZNF217	0.671537	3.72886	-0.261797	0.612631	3.80491	-0.309916	0	-5.61403	-1.07168	-3.27662	4.41558	0.9692	1.96686	1.20253	0.417269	2.22593	0.503093	1.99959	0.56309	1.12251	0.211446	2.25211	-0.128086	0.641248	0.949427	1.97813	1.18006	0.378331	2.25123	0.473813	2.01687	0.531114	1.09757	0.178399	2.28222	-0.165725	0.59552
HOTAIR	hsa-miR-200c-3p	E2F3	0.671537	6.29109	0.77974	0.612631	6.16667	0.769555	0.333333	-5.79078	-1.10738	-2.95625	4.31928	2.13053	3.50836	2.10348	1.29841	4.07573	1.38581	3.45256	1.14412	1.77245	1.09288	4.03109	0.833545	0.838249	2.0796	3.42888	2.04037	1.26219	3.99213	1.35043	3.37435	1.09656	1.7112	1.06255	3.94851	0.81623	0.784393
HOTAIR	hsa-miR-200c-3p	MYB	0.671537	6.29109	-1.38294	0.612631	6.16667	-1.52083	0	-6.0163	-1.11398	-3.51373	4.10993	1.04919	2.96769	1.56281	0.000806238	3.42693	0.262801	3.14056	0.57223	1.52285	-0.2297	3.56522	-0.921573	0.700961	0.934411	2.85628	1.46778	-0.11204	3.30501	0.163578	3.04639	0.492752	1.44883	-0.336655	3.4571	-1.04105	0.640721
HOTAIR	hsa-miR-200c-3p	ZNF217	0.671537	6.29109	-0.261797	0.612631	6.16667	-0.309916	0	-5.97408	-1.10849	-3.25453	4.25909	1.60976	3.24798	1.84309	0.673492	3.76327	0.823372	3.28071	0.866768	1.63496	0.454388	3.78945	-0.0132561	0.762719	1.53987	3.15901	1.7705	0.614506	3.66829	0.769033	3.19775	0.809732	1.56992	0.401293	3.69928	-0.060918	0.706967
HOTAIR	hsa-miR-215	ATF1	0.671537	2.1503	-0.570087	0.612631	2.33439	-0.607564	0	-5.4378	-1.21013	-1.19043	3.6416	0.420416	1.10051	0.730822	0.074439	1.18631	0.151628	1.17177	0.330886	0.775973	-0.0976336	1.24332	-0.419896	0.563781	0.432974	1.16846	0.738023	0.0526903	1.27963	0.141175	1.24441	0.315075	0.773701	-0.113492	1.34039	-0.443619	0.523987
HOTAIR	hsa-miR-221-3p	CTNNB1	0.671537	8.92436	1.06398	0.612631	8.94819	0.912561	0	-5.33446	-1.04788	-2.55169	4.34676	2.93096	4.89606	2.83285	1.73229	5.74096	1.81542	4.76306	1.57396	2.29419	1.55045	5.63456	1.2163	0.979306	2.84648	4.85539	2.7715	1.62614	5.70394	1.72796	4.74132	1.50963	2.24847	1.4502	5.61269	1.09341	0.925801
HOTAIR	hsa-miR-221-3p	E2F3	0.671537	8.92436	0.77974	0.612631	8.94819	0.769555	0.333333	-5.39358	-1.07057	-2.90421	4.47577	2.78884	4.825	2.76179	1.56174	5.65569	1.71497	4.7692	1.49335	2.2991	1.37227	5.61105	0.981272	0.977944	2.77498	4.81964	2.73575	1.54034	5.66104	1.69813	4.76511	1.46433	2.2675	1.35676	5.61742	0.97137	0.931501
HOTAIR	hsa-miR-221-3p	TP53	0.671537	8.92436	0.285653	0.612631	8.94819	0.176203	0.528321	-3.45088	-0.90721	-3.82535	5.27186	2.5418	4.70148	2.63827	1.26529	5.50746	1.4923	4.73181	1.43174	2.26919	1.12535	5.53173	0.635528	0.987751	2.47831	4.6713	2.58741	1.18433	5.48304	1.42582	4.71532	1.3779	2.22767	1.05028	5.51825	0.546214	0.936346
HOTAIR	hsa-miR-221-3p	PTEN	0.671537	8.92436	-0.350335	0.612631	8.94819	-0.555883	0	-4.34367	-1.05595	-3.30234	4.6416	2.22381	4.54248	2.47927	0.883696	5.31667	1.10826	4.58627	1.23684	2.15276	0.715033	5.3517	0.0980177	0.915176	2.11226	4.48828	2.40439	0.745078	5.26341	0.993739	4.55777	1.15898	2.10163	0.582306	5.319	-0.0681745	0.858966
HOTAIR	hsa-miR-23a	ATF1	0.671537	12.7231	-0.570087	0.612631	12.5556	-0.607564	0	-5.9802	-1.26977	-1.19043	3.44662	3.0636	6.38689	3.37401	1.13171	7.52996	1.47322	6.45815	1.62757	2.89052	0.939716	7.58697	0.0888154	1.08246	2.98826	6.27904	3.29331	1.07481	7.41233	1.41882	6.35499	1.56781	2.81793	0.888699	7.47308	0.0475135	1.02508
HOTAIR	hsa-miR-26a-5p	MYC	0.671537	10.1176	0.776707	0.612631	10.1514	0.655344	0.528321	-4.4956	-1.02689	-3.26146	4.62345	3.08563	5.42085	3.05934	1.67924	6.37071	1.88697	5.3898	1.66463	2.55694	1.50808	6.34587	1.05681	1.05635	3.01869	5.39272	3.00801	1.59214	6.34874	1.8158	5.37684	1.60907	2.51623	1.42687	6.33603	0.958467	1.00485
HOTAIR	hsa-miR-26a-5p	EZH2	0.671537	10.1176	0.66216	0.612631	10.1514	0.520693	0	-5.43454	-1.10304	-3.22135	3.95679	3.02836	5.39221	3.0307	1.61051	6.33635	1.76366	5.30944	1.58469	2.49265	1.39831	6.27013	0.92413	1.00369	2.95137	5.35906	2.97435	1.51135	6.30834	1.68244	5.29397	1.5241	2.44994	1.30503	6.25627	0.809705	0.951185
HOTAIR	hsa-miR-26a-5p	BRCA1	0.671537	10.1176	0.692983	0.612631	10.1514	0.639826	0	-5.81171	-1.03202	-2.45955	3.77995	3.04377	5.39992	3.03841	1.62901	6.34559	1.77907	5.31329	1.60111	2.49573	1.42377	6.27629	0.955759	1.00872	3.01093	5.38884	3.00413	1.58283	6.34408	1.742	5.30886	1.5626	2.46185	1.38348	6.2801	0.911982	0.960627
HOTAIR	hsa-miR-26a-5p	PTEN	0.671537	10.1176	-0.350335	0.612631	10.1514	-0.555883	0	-4.81169	-1.0851	-3.13082	4.25163	2.52211	5.13909	2.77758	1.00302	6.0326	1.25741	5.18288	1.36363	2.3914	0.816464	6.06763	0.139788	0.965892	2.41308	5.08991	2.70521	0.865404	5.98537	1.14415	5.1594	1.28703	2.34228	0.684742	6.04096	-0.025902	0.910183
HOTAIR	hsa-miR-26a-5p	IL6	0.671537	10.1176	-0.770725	0.612631	10.1514	-0.504727	0.333333	-4.97169	-1.04461	-2.70037	3.9183	2.31191	5.03399	2.67248	0.750783	5.90648	1.08888	5.172	1.25783	2.3827	0.56367	6.01689	-0.197084	0.961259	2.43866	5.1027	2.718	0.896098	6.00071	1.21139	5.20746	1.29912	2.38073	0.714876	6.08452	0.0144634	0.929128
HOTAIR	hsa-miR-300	TWIST1	0.671537	0	1.898	0.612631	0	2.04593	0	-6.75657	-1.19644	-2.27537	3.35894	1.11689	0.642385	0.810269	1.34026	0.636555	1.11689	0.405135	0.595599	0.592723	1.10137	0.446754	1.38024	0.546262	1.17612	0.664641	0.817799	1.41135	0.675043	1.17612	0.408899	0.603129	0.572172	1.17835	0.47045	1.49564	0.506533
HOTAIR	hsa-miR-30a-3p	MYC	0.671537	13.901	0.776707	0.612631	13.6887	0.655344	0.528321	-6.29406	-1.19815	-2.659	3.95679	4.0315	7.31258	4.0052	2.05759	8.64079	2.35991	7.28153	2.074	3.31363	1.83557	8.61595	1.19513	1.2201	3.903	7.16133	3.89232	1.94586	8.47107	2.25795	7.14546	1.98766	3.22368	1.72974	8.45837	1.08448	1.15629
HOTAIR	hsa-miR-335	ETV5	0.671537	4.72816	3.17628	0.612631	4.64856	2.93567	0	-3.23537	-1.37457	-2.49273	2.58496	2.93806	3.32603	2.31188	2.58005	3.85693	2.34704	2.929	1.57968	1.66618	2.39995	3.5393	2.69807	0.87598	2.78313	3.21135	2.20237	2.41005	3.7311	2.20206	2.8444	1.48012	1.59086	2.23584	3.43753	2.49865	0.812845
HOTAIR	hsa-miR-34a-3p	CTNNB1	0.671537	7.72279	1.06398	0.612631	7.65388	0.912561	0	-5.63454	-1.06533	-2.59752	4.10993	2.63057	4.29528	2.53246	1.61213	5.02002	1.66522	4.16228	1.405	2.05388	1.41529	4.91363	1.14122	0.911725	2.52291	4.20824	2.44793	1.49671	4.92736	1.56617	4.09417	1.32908	1.98961	1.30576	4.8361	1.01369	0.853584
HOTAIR	hsa-miR-34a-3p	PTEN	0.671537	7.72279	-0.350335	0.612631	7.65388	-0.555883	0	-4.64375	-1.07339	-3.34818	4.40477	1.92341	3.9417	2.17888	0.763539	4.59573	0.958066	3.98549	1.06789	1.91245	0.579872	4.63076	0.0229348	0.847596	1.78869	3.84113	2.08082	0.615648	4.48683	0.831951	3.91061	0.978438	1.84277	0.437871	4.54242	-0.147894	0.786748
HOTAIR	hsa-miR-429	MYC	0.671537	0.686024	0.776707	0.612631	0.624007	0.655344	0.528321	-4.61142	-1.06873	-2.659	4.39743	0.727744	0.705073	0.701451	0.736088	0.71178	0.708031	0.674025	0.492519	0.67063	0.570391	0.686942	0.590701	0.587511	0.636831	0.628997	0.626153	0.639396	0.63227	0.624871	0.613119	0.424974	0.610746	0.47959	0.619568	0.487564	0.531217
HOTAIR	hsa-miR-429	EZH2	0.671537	0.686024	0.66216	0.612631	0.624007	0.520693	0	-5.55035	-1.14488	-2.6189	3.73076	0.67047	0.676436	0.672815	0.667359	0.677416	0.584717	0.593666	0.412581	0.606343	0.460622	0.6112	0.458022	0.534847	0.569506	0.595335	0.592491	0.558606	0.591875	0.491505	0.530248	0.340009	0.544449	0.357759	0.539806	0.338802	0.477548
HOTAIR	hsa-miR-429	PTEN	0.671537	0.686024	-0.350335	0.612631	0.624007	-0.555883	0	-4.9275	-1.12695	-2.52836	4.02561	0.164223	0.423313	0.419691	0.0598624	0.373668	0.0784696	0.467105	0.191525	0.505094	-0.121221	0.408701	-0.32632	0.497049	0.0312179	0.32619	0.323346	-0.0873399	0.268902	-0.046783	0.395676	0.102933	0.436792	-0.262533	0.324491	-0.496805	0.436546
HOTAIR	hsa-miR-429	MYB	0.671537	0.686024	-1.38294	0.612631	0.624007	-1.52083	0	-6.20294	-1.14817	-2.68771	3.65043	-0.35208	0.165161	0.16154	-0.5597	0.0638864	-0.437833	0.338029	-0.123851	0.401833	-0.786564	0.20218	-1.19818	0.422529	-0.451254	0.0849546	0.0821106	-0.666306	-0.0205806	-0.529255	0.275058	-0.195528	0.340297	-0.887279	0.131502	-1.31454	0.365409
HOTAIR	hsa-miR-448	CCND1	0.671537	0.00631221	1.14495	0.612631	0	0.917318	0.333333	-8.1634	-1.26075	-1.85184	3.35894	0.741937	0.457278	0.623584	0.889062	0.414426	0.782814	0.355826	0.375387	0.552013	0.623982	0.333264	0.751925	0.512496	0.611817	0.382487	0.535645	0.73418	0.336458	0.653483	0.309489	0.288237	0.492644	0.474991	0.27806	0.56656	0.453674
HOTAIR	hsa-miR-449a	MYC	0.671537	0.226595	0.776707	0.612631	0.232527	0.655344	0.528321	-5.63731	-1.16939	-3.23799	4.39743	0.612886	0.475358	0.586594	0.690145	0.436123	0.650602	0.44431	0.381793	0.578744	0.481809	0.411284	0.525091	0.54322	0.538961	0.433257	0.528283	0.600248	0.397382	0.575936	0.417379	0.32274	0.53245	0.397804	0.38468	0.425351	0.490324
HOTAIR	hsa-miR-449a	CCND1	0.671537	0.226595	1.14495	0.612631	0.232527	0.917318	0.333333	-6.98555	-1.21605	-2.43083	3.79958	0.797007	0.567419	0.678654	0.91109	0.546595	0.81035	0.465967	0.436804	0.596069	0.673115	0.465434	0.790045	0.537063	0.669948	0.498751	0.593777	0.757433	0.475974	0.682549	0.425752	0.351184	0.539149	0.525349	0.417576	0.605291	0.478853
HOTAIR	hsa-miR-449a	E2F3	0.671537	0.226595	0.77974	0.612631	0.232527	0.769555	0.333333	-7.0033	-1.24223	-2.70923	3.85977	0.614403	0.476117	0.587352	0.691965	0.437033	0.627745	0.420316	0.337309	0.559548	0.447436	0.392392	0.491324	0.515526	0.596067	0.46181	0.556836	0.668775	0.431645	0.608668	0.407282	0.306051	0.524373	0.430137	0.388023	0.480527	0.468188
HOTAIR	hsa-miR-449a	CDK4	0.671537	0.226595	0.613633	0.612631	0.232527	1.13225	0	-6.54341	-1.2018	-2.71046	4.02561	0.531349	0.43459	0.545825	0.5923	0.3872	0.503025	0.357886	0.316561	0.509604	0.364395	0.325837	0.375061	0.498865	0.777413	0.552483	0.647509	0.886391	0.540453	0.748348	0.410952	0.417504	0.527309	0.664376	0.427229	0.787305	0.477968
HOTAIR	hsa-miR-125a-3p	IL6	0.671537	10.4005	-0.770725	0.612631	10.2232	-0.504727	0.333333	-5.79183	-1.05604	-2.29291	3.58496	2.38264	5.17544	2.7432	0.779072	6.07621	1.12425	5.31344	1.26953	2.43928	0.573023	6.18662	-0.201875	0.965936	2.45659	5.13858	2.73593	0.903274	6.04377	1.22036	5.24333	1.28441	2.39508	0.703115	6.12757	-0.000884952	0.923248
HOTAIR	hsa-miR-125a-3p	MITF	0.671537	10.4005	4.01041	0.612631	10.2232	3.97565	0.333333	-5.55033	-1.08498	-2.87053	4.0093	4.7732	6.37072	3.93849	3.64775	7.51055	3.51481	5.91108	2.46666	2.91739	3.44318	7.14285	3.62451	1.20573	4.69679	6.25867	3.85603	3.5915	7.38788	3.46055	5.80338	2.40636	2.84312	3.39283	7.02365	3.5849	1.14801
HOTAIR	hsa-miR-125a-3p	MYB	0.671537	10.4005	-1.38294	0.612631	10.2232	-1.52083	0	-6.90726	-1.11777	-2.8827	3.54312	2.07653	5.02238	2.59015	0.411744	5.89255	0.776472	5.19525	1.05995	2.34472	0.160475	6.03084	-0.736867	0.896048	1.94854	4.88455	2.48191	0.293614	5.73894	0.670645	5.07466	0.973865	2.26014	0.0482353	5.89102	-0.858985	0.833166
HOTAIR	hsa-miR-125a-3p	MYC	0.671537	10.4005	0.776707	0.612631	10.2232	0.655344	0.528321	-5.31574	-1.03832	-2.85399	4.29012	3.15635	5.56229	3.13006	1.70753	6.54044	1.92234	5.53124	1.67632	2.61352	1.51743	6.51561	1.05202	1.06103	3.03663	5.42859	3.02595	1.59932	6.39179	1.82477	5.41272	1.59437	2.53059	1.4151	6.37909	0.943118	0.998974
HOTAIR	hsa-miR-125a-3p	NFKB1	0.671537	10.4005	0.0388044	0.612631	10.2232	0.0539517	0.528321	-5.95441	-1.09195	-2.73838	3.99243	2.7874	5.37782	2.94559	1.26479	6.31907	1.55338	5.43901	1.46452	2.53973	1.05283	6.36803	0.439836	1.01321	2.73593	5.27825	2.8756	1.23848	6.21137	1.52407	5.33754	1.41669	2.47045	1.03241	6.25881	0.440145	0.957975
HOTAIR	hsa-miR-125a-3p	PTEN	0.671537	10.4005	-0.350335	0.612631	10.2232	-0.555883	0	-5.63182	-1.09654	-2.72335	3.9183	2.59283	5.28053	2.8483	1.03131	6.20233	1.29277	5.32432	1.37532	2.44798	0.825817	6.23737	0.134996	0.970568	2.43102	5.12579	2.72315	0.87258	6.02842	1.15312	5.19527	1.27233	2.35663	0.672981	6.08401	-0.0412504	0.904303
HOTAIR	hsa-miR-125a-3p	SMAD3	0.671537	10.4005	-0.721451	0.612631	10.2232	-0.765766	0	-6.27975	-1.08263	-2.18286	3.69227	2.40727	5.18775	2.75552	0.808637	6.091	1.10722	5.27794	1.27256	2.41087	0.595159	6.16314	-0.169885	0.948018	2.32608	5.07332	2.67067	0.74665	5.96545	1.04817	5.16904	1.20987	2.33564	0.539063	6.04203	-0.217146	0.889815
HOTAIR	hsa-miR-125a-3p	STAT3	0.671537	10.4005	-0.23001	0.612631	10.2232	-0.236203	0.333333	-6.41098	-1.1275	-2.12621	3.38998	2.653	5.31061	2.87838	1.1035	6.23843	1.3946	5.38103	1.38224	2.49335	0.87948	6.29476	0.212724	0.983985	2.59086	5.20571	2.80307	1.06439	6.12432	1.35462	5.2769	1.32908	2.42193	0.846257	6.18128	0.195961	0.927687
HOTAIR	hsa-miR-125a-3p	TCF3	0.671537	10.4005	0.0460197	0.612631	10.2232	-0.0570704	0	-6.86458	-1.12643	-2.37675	3.54312	2.79101	5.37962	2.94739	1.26912	6.32124	1.49095	5.37387	1.43406	2.48762	1.03135	6.31664	0.4198	0.974246	2.68042	5.25049	2.84785	1.17187	6.17806	1.40252	5.25762	1.35668	2.40651	0.939988	6.18377	0.325519	0.913103
HOTAIR	hsa-miR-125a-3p	TP53	0.671537	10.4005	0.285653	0.612631	10.2232	0.176203	0.528321	-4.73903	-0.9478	-3.24636	4.54855	2.91083	5.43953	3.0073	1.4129	6.39313	1.67681	5.46986	1.57022	2.56441	1.23613	6.41739	0.672506	1.04314	2.79706	5.30881	2.90617	1.31183	6.24804	1.5852	5.35282	1.49125	2.48267	1.14095	6.28326	0.573138	0.981683
HOTAIR	hsa-miR-125a-3p	TWIST1	0.671537	10.4005	1.898	0.612631	10.2232	2.04593	0	-6.32236	-1.10109	-2.47035	3.69227	3.717	5.84262	3.41039	2.38031	6.87683	2.41694	5.60537	1.91653	2.67282	2.15812	6.68703	1.91696	1.07463	3.73192	5.77624	3.3736	2.43367	6.80896	2.45402	5.5205	1.9019	2.61681	2.21737	6.60437	2.0235	1.02604
HOTAIR	hsa-miR-125a-3p	ZNF217	0.671537	10.4005	-0.261797	0.612631	10.2232	-0.309916	0	-6.86503	-1.11227	-2.6235	3.69227	2.6371	5.30267	2.87044	1.08443	6.22889	1.33704	5.33539	1.35449	2.45684	0.844563	6.25507	0.17145	0.957806	2.554	5.18728	2.78464	1.02016	6.10221	1.2761	5.22602	1.29085	2.38123	0.786184	6.1332	0.121146	0.899413
LINC00032	hsa-miR-15b	AKT1	-0.398771	9.3787	0.413682	-0.398771	9.42247	0.879911	0	-6.40505	-1.1926	-2.79415	3.57993	2.45182	4.69308	2.24871	1.06645	5.71145	1.27949	4.64137	0.863501	1.67785	0.936028	5.67008	0.609645	0.0854539	2.69588	4.83152	2.37621	1.35056	5.87758	1.51807	4.72153	0.98553	1.73322	1.22014	5.78959	0.984817	0.110954
LINC00032	hsa-miR-15b	CDK4	-0.398771	9.3787	0.613633	-0.398771	9.42247	1.13225	0	-6.44993	-1.17718	-2.91852	3.71827	2.5518	4.74307	2.2987	1.18642	5.77143	1.37946	4.66636	0.913005	1.69784	1.05561	5.71007	0.769219	0.095258	2.82205	4.8946	2.43929	1.50196	5.95328	1.64424	4.75307	1.04813	1.75846	1.37116	5.84005	1.1863	0.123377
LINC00032	hsa-miR-15b	E2F1	-0.398771	9.3787	1.08321	-0.398771	9.42247	1.04685	0.333333	-5.77395	-1.18554	-3.51519	3.85662	2.78659	4.86046	2.41609	1.46816	5.91231	1.65592	4.76672	1.03694	1.77813	1.34259	5.83732	1.15011	0.138019	2.77935	4.87325	2.41794	1.45073	5.92766	1.64321	4.78407	1.03332	1.78325	1.32515	5.85631	1.12321	0.13839
LINC00032	hsa-miR-15b	EZH2	-0.398771	9.3787	0.66216	-0.398771	9.42247	0.520693	0	-6.48275	-1.22093	-3.40594	3.42343	2.57606	4.7552	2.31083	1.21553	5.78599	1.40372	4.67243	0.898298	1.70269	1.06326	5.71977	0.786569	0.0869488	2.51627	4.74172	2.28641	1.13503	5.76981	1.33846	4.67663	0.868403	1.6973	0.982754	5.71774	0.675585	0.082064
LINC00032	hsa-miR-106a-3p	CDK4	-0.398771	5.22259	0.613633	-0.398771	4.95699	1.13225	0	-6.18773	-1.1133	-2.7187	4.17778	1.51277	2.66501	1.25967	0.770808	3.27777	0.859948	2.58831	0.424286	0.866619	0.664636	3.2164	0.586049	-0.10023	1.70568	2.66187	1.32292	1.05542	3.27399	1.08606	2.52033	0.52074	0.865361	0.949245	3.16077	0.987661	-0.0875791
LINC00032	hsa-miR-125a-3p	CDK4	-0.398771	10.4005	0.613633	-0.398771	10.2232	1.13225	0	-7.15666	-1.14442	-2.33953	3.61096	2.80724	5.25395	2.55414	1.28859	6.38449	1.50718	5.17724	1.0344	1.90219	1.15273	6.32313	0.81525	0.143818	3.02223	5.29497	2.63948	1.58204	6.43372	1.74433	5.15344	1.1419	1.9186	1.44617	6.32049	1.22128	0.160885
LINC00032	hsa-miR-130b-3p	CDK4	-0.398771	6.46161	0.613633	-0.398771	6.44104	1.13225	0	-6.86316	-1.26583	-3.44684	3.80595	1.82253	3.28452	1.56942	0.894709	4.02118	1.01482	3.20782	0.518915	1.11442	0.740339	3.95981	0.599801	-0.0623783	2.07669	3.40389	1.69394	1.20382	4.16442	1.27156	3.26236	0.645998	1.16217	1.04945	4.0512	1.01366	-0.0374758
LINC00032	hsa-miR-130b-3p	E2F1	-0.398771	6.46161	1.08321	-0.398771	6.44104	1.04685	0.333333	-6.18719	-1.2742	-4.04352	3.9443	2.05731	3.40191	1.68682	1.17646	4.16205	1.29128	3.30818	0.642849	1.19471	1.02732	4.08706	0.980695	-0.0196168	2.03399	3.38254	1.67259	1.15258	4.1388	1.27053	3.29335	0.631188	1.18696	1.00345	4.06745	0.950579	-0.022463
LINC00032	hsa-miR-130b-3p	ZNF217	-0.398771	6.46161	-0.261797	-0.398771	6.44104	-0.309916	0	-7.50635	-1.30738	-3.74388	3.57993	1.38481	3.06566	1.35057	0.369452	3.75855	0.57711	3.09839	0.262314	1.02688	0.184887	3.78473	-0.130737	-0.121247	1.35561	3.04335	1.3334	0.338523	3.73177	0.55048	3.08209	0.247713	1.01795	0.153958	3.76276	-0.170261	-0.124681
LINC00032	hsa-miR-155-5p	CDK4	-0.398771	9.52261	0.613633	-0.398771	9.82243	1.13225	0	-5.75886	-1.09137	-2.88067	4.4084	2.58778	4.81502	2.33468	1.20081	5.85778	1.39745	4.73832	0.978021	1.72662	1.10762	5.79642	0.814036	0.121264	2.92204	5.09458	2.53928	1.54196	6.19326	1.69424	4.95305	1.14515	1.83845	1.44878	6.08003	1.24392	0.162186
LINC00032	hsa-miR-155-5p	AKT1	-0.398771	9.52261	0.413682	-0.398771	9.82243	0.879911	0	-5.71398	-1.10679	-2.75631	4.27006	2.4878	4.76503	2.28469	1.08084	5.7978	1.29748	4.71332	0.928517	1.70663	0.988041	5.75643	0.654462	0.11146	2.79587	5.0315	2.4762	1.39056	6.11755	1.56807	4.92151	1.08255	1.81321	1.29776	6.02956	1.04244	0.149762
LINC00032	hsa-miR-155-5p	NFKB1	-0.398771	9.52261	0.0388044	-0.398771	9.82243	0.0539517	0.528321	-5.49142	-1.11259	-3.2926	4.48253	2.30036	4.67132	2.19097	0.855913	5.68533	1.17608	4.7325	0.831452	1.72197	0.760438	5.73428	0.351884	0.117794	2.38289	4.82501	2.26971	0.894983	5.86977	1.22113	4.88431	0.872716	1.78345	0.799508	5.9172	0.378992	0.133542
LINC00032	hsa-miR-17-5p	TP53	-0.398771	10.4546	0.285653	-0.398771	10.264	0.176203	0.528321	-4.37405	-0.978163	-3.7913	5.03866	2.65678	5.19901	2.48567	1.09722	6.31857	1.416	5.22934	1.05057	1.93305	1.03447	6.34283	0.628691	0.1931	2.55441	5.07636	2.41066	1.01249	6.17138	1.33745	5.12037	0.999388	1.88399	0.949746	6.20659	0.531602	0.178098
LINC00032	hsa-miR-17-5p	E2F1	-0.398771	10.4546	1.08321	-0.398771	10.264	1.04685	0.333333	-5.18089	-1.10945	-3.46808	4.54675	3.05556	5.3984	2.68506	1.57575	6.55783	1.7904	5.30467	1.21537	1.99331	1.48534	6.48285	1.23907	0.209394	2.98973	5.29402	2.62833	1.53488	6.43258	1.7484	5.20483	1.18246	1.95156	1.44446	6.36122	1.20045	0.198046
LINC00032	hsa-miR-17-5p	TCF3	-0.398771	10.4546	0.0460197	-0.398771	10.264	-0.0570704	0	-6.4996	-1.15679	-2.92169	4.03323	2.53696	5.1391	2.42576	0.953439	6.24668	1.23014	5.13335	0.914415	1.85626	0.829694	6.24207	0.375985	0.124202	2.43777	5.01804	2.35235	0.872526	6.1014	1.15477	5.02517	0.86482	1.80783	0.748782	6.10711	0.283983	0.109519
LINC00032	hsa-miR-18a-5p	TP53	-0.398771	3.93488	0.285653	-0.398771	3.90437	0.176203	0.528321	-4.43129	-0.982268	-4.00426	4.93704	1.02685	1.93916	0.855749	0.445249	2.40675	0.601034	1.9695	0.223864	0.629111	0.373107	2.43102	0.293309	-0.137584	0.964502	1.89654	0.820758	0.376528	2.35561	0.542495	1.94056	0.192688	0.612064	0.304385	2.39082	0.204223	-0.144582
LINC00032	hsa-miR-195-5p	CDK4	-0.398771	3.97875	0.613633	-0.398771	4.20066	1.13225	0	-6.46302	-1.15926	-2.8497	4.24659	1.20181	2.04309	0.94871	0.646423	2.53146	0.704467	1.96639	0.256823	0.617851	0.530666	2.4701	0.514271	-0.167215	1.5166	2.2837	1.13384	0.979784	2.82019	0.991514	2.14217	0.414216	0.714095	0.864026	2.70697	0.940258	-0.130189
LINC00032	hsa-miR-195-5p	TCF3	-0.398771	3.97875	0.0460197	-0.398771	4.20066	-0.0570704	0	-7.10576	-1.21496	-2.89999	3.87142	0.918005	1.90119	0.806807	0.305856	2.36118	0.420661	1.89543	0.0797978	0.561089	0.162	2.35658	0.0320823	-0.209644	0.921938	1.98637	0.836512	0.266193	2.4634	0.396855	1.9935	0.0817642	0.595163	0.122337	2.46911	-0.0392941	-0.203703
LINC00032	hsa-miR-199a-3p	AKT1	-0.398771	9.15383	0.413682	-0.398771	9.22687	0.879911	0	-6.64995	-1.21101	-2.96217	4.03943	2.39561	4.58065	2.19249	1.04396	5.57653	1.25138	4.52893	0.836274	1.63287	0.914246	5.53516	0.599107	0.0745629	2.64698	4.73372	2.32731	1.331	5.76022	1.49362	4.62373	0.961961	1.6941	1.20129	5.67223	0.975742	0.101526
LINC00032	hsa-miR-19a-3p	TP53	-0.398771	3.72886	0.285653	-0.398771	3.80491	0.176203	0.528321	-4.42285	-0.980903	-3.91255	4.96453	0.975348	1.83615	0.804242	0.424646	2.28313	0.575281	1.86648	0.202142	0.587906	0.355729	2.3074	0.286232	-0.146272	0.939636	1.84681	0.795892	0.366581	2.29593	0.530062	1.89083	0.184286	0.592171	0.297664	2.33114	0.202475	-0.147942
LINC00032	hsa-miR-19a-3p	AKT1	-0.398771	3.72886	0.413682	-0.398771	3.80491	0.879911	0	-5.86078	-1.11925	-2.86828	4.19593	1.03936	1.86816	0.836249	0.501464	2.32154	0.573255	1.81645	0.193505	0.547877	0.400031	2.28017	0.35614	-0.182545	1.29149	2.02274	0.971819	0.788806	2.50704	0.815876	1.91275	0.319569	0.60971	0.687374	2.41905	0.732926	-0.155431
LINC00032	hsa-miR-19a-3p	ZNF217	-0.398771	3.72886	-0.261797	-0.398771	3.80491	-0.309916	0	-6.54885	-1.14537	-3.28969	4.10825	0.701623	1.69929	0.667379	0.0961763	2.1189	0.235516	1.73201	-0.013592	0.480329	-0.0358381	2.14508	-0.214825	-0.23161	0.696576	1.72528	0.674363	0.07491	2.15009	0.220963	1.76402	-0.0161153	0.490728	-0.0571044	2.18108	-0.249517	-0.230213
LINC00032	hsa-miR-200c-3p	ZNF217	-0.398771	6.29109	-0.261797	-0.398771	6.16667	-0.309916	0	-6.90889	-1.18218	-3.2676	3.95175	1.34218	2.9804	1.30794	0.3524	3.65624	0.555795	3.01313	0.290086	0.992776	0.207104	3.68242	-0.0999942	-0.110138	1.28702	2.90616	1.2648	0.311086	3.56715	0.516183	2.9449	0.262503	0.963079	0.16579	3.59814	-0.144711	-0.118766
LINC00032	hsa-miR-221-3p	TP53	-0.398771	8.92436	0.285653	-0.398771	8.94819	0.176203	0.528321	-4.38569	-0.980903	-3.83842	4.96453	2.27422	4.4339	2.10312	0.944196	5.40043	1.22472	4.46423	0.855057	1.62701	0.878061	5.4247	0.54879	0.114894	2.22546	4.41845	2.08171	0.880909	5.3819	1.17297	4.46247	0.830673	1.62083	0.814774	5.41711	0.462421	0.110613
LINC00032	hsa-miR-26a-5p	EZH2	-0.398771	10.1176	0.66216	-0.398771	10.1514	0.520693	0	-6.36935	-1.17673	-3.23442	3.64946	2.76078	5.12463	2.49555	1.28942	6.22931	1.49608	5.04186	1.00801	1.85047	1.15102	6.1631	0.837392	0.130832	2.69852	5.10621	2.46865	1.20793	6.2072	1.42958	5.04112	0.976874	1.8431	1.06953	6.15513	0.725912	0.125452
LINC00032	hsa-miR-429	EZH2	-0.398771	0.686024	0.66216	-0.398771	0.624007	0.520693	0	-6.48516	-1.21858	-2.63197	3.42343	0.402893	0.408859	0.137661	0.346267	0.570385	0.31714	0.326089	-0.164101	-0.0358417	0.213337	0.504169	0.371284	-0.338011	0.316656	0.342484	0.0867895	0.255185	0.490735	0.238655	0.277397	-0.20722	-0.0623919	0.122255	0.438666	0.255009	-0.348185
LINC00032	hsa-miR-449a	CDK4	-0.398771	0.226595	0.613633	-0.398771	0.232527	1.13225	0	-7.47823	-1.27549	-2.72353	3.71827	0.263772	0.167013	0.0106714	0.271208	0.28017	0.235448	0.0903087	-0.260121	-0.13258	0.117111	0.218806	0.288323	-0.373993	0.524563	0.299633	0.141808	0.58297	0.439313	0.495497	0.158102	-0.129726	-0.0795324	0.428873	0.326088	0.703512	-0.347765
LINC00032	hsa-miR-15b	NFKB1	-0.398771	9.3787	0.0388044	-0.398771	9.42247	0.0539517	0.528321	-6.18249	-1.1984	-3.33044	3.7924	2.26438	4.59936	2.15499	0.841521	5.59898	1.15809	4.66055	0.766437	1.69319	0.708425	5.64794	0.307067	0.0917879	2.2829	4.62503	2.16972	0.854987	5.62979	1.17113	4.68433	0.775695	1.70346	0.721891	5.67723	0.321373	0.0947338
LINC00032	hsa-miR-15b	TCF3	-0.398771	9.3787	0.0460197	-0.398771	9.42247	-0.0570704	0	-7.09266	-1.23288	-2.96881	3.3431	2.26799	4.60116	2.15679	0.84585	5.60115	1.09565	4.59541	0.73598	1.64108	0.686946	5.59655	0.287031	0.0528284	2.22739	4.59727	2.14196	0.788373	5.59648	1.04958	4.60441	0.715679	1.63952	0.629469	5.60219	0.206747	0.0498625
LINC00032	hsa-miR-15b	TP53	-0.398771	9.3787	0.285653	-0.398771	9.42247	0.176203	0.528321	-4.96711	-1.05425	-3.83842	4.34853	2.38781	4.66107	2.2167	0.98963	5.67304	1.28151	4.6914	0.872138	1.71787	0.891726	5.69731	0.539737	0.121726	2.34403	4.65559	2.20028	0.928337	5.66647	1.23226	4.69961	0.850247	1.71568	0.830433	5.70168	0.454366	0.118442
LINC00032	hsa-miR-15b	ZNF217	-0.398771	9.3787	-0.261797	-0.398771	9.42247	-0.309916	0	-7.09311	-1.21872	-3.21556	3.49225	2.11408	4.52421	2.07984	0.661161	5.5088	0.941746	4.55693	0.656405	1.6103	0.500159	5.53498	0.0386805	0.0363891	2.10097	4.53406	2.07875	0.636666	5.52063	0.923158	4.5728	0.649846	1.61424	0.475665	5.55162	0.00237362	0.0361716
MALAT1	hsa-miR-26a-5p	AKT1	-1.50348	10.1176	0.413682	-1.52476	10.1514	0.879911	0	-5.83089	-1.11579	-2.54221	4.05664	2.36036	4.78634	1.88107	0.808922	6.0443	1.09567	4.73463	0.446619	1.16279	0.823464	6.00293	0.625844	-0.744126	2.59663	4.91451	1.99546	1.08566	6.20237	1.3277	4.80452	0.556773	1.20343	1.10233	6.11438	0.999458	-0.73614
MALAT1	hsa-miR-26a-5p	BRCA1	-1.50348	10.1176	0.692983	-1.52476	10.1514	0.639826	0	-6.28576	-1.07309	-2.3922	3.72331	2.50001	4.85616	1.9509	0.976503	6.12809	1.23532	4.76954	0.497834	1.19072	0.976157	6.05879	0.834397	-0.737605	2.47659	4.85449	1.93544	0.941614	6.13034	1.20766	4.77451	0.478142	1.17942	0.943396	6.06636	0.792502	-0.755588
MALAT1	hsa-miR-26a-5p	CDK4	-1.50348	10.1176	0.613633	-1.52476	10.1514	1.13225	0	-5.87577	-1.10037	-2.66657	4.19499	2.46034	4.83632	1.93106	0.928892	6.10429	1.19564	4.75962	0.496123	1.18279	0.943048	6.04292	0.785418	-0.734322	2.7228	4.9776	2.05855	1.23707	6.27807	1.45387	4.83607	0.619374	1.22866	1.25335	6.16484	1.20094	-0.723717
MALAT1	hsa-miR-26a-5p	CTNNB1	-1.50348	10.1176	1.06398	-1.52476	10.1514	0.912561	0	-6.27654	-1.11812	-2.31281	3.90015	2.68551	4.94891	2.04365	1.1991	6.23939	1.42082	4.81591	0.597472	1.22782	1.20427	6.13299	1.13671	-0.716299	2.61295	4.92268	2.00362	1.10525	6.21216	1.34402	4.80861	0.553214	1.20669	1.11255	6.12091	1.0162	-0.739196
MALAT1	hsa-miR-26a-5p	E2F1	-1.50348	10.1176	1.08321	-1.52476	10.1514	1.04685	0.333333	-5.19979	-1.10873	-3.26325	4.33333	2.69513	4.95372	2.04845	1.21064	6.24516	1.4721	4.85998	0.620057	1.26308	1.23003	6.17017	1.16631	-0.69156	2.6801	4.95625	2.0372	1.18583	6.25245	1.45283	4.86706	0.604564	1.25345	1.20734	6.1811	1.13785	-0.708704
MALAT1	hsa-miR-26a-5p	E2F3	-1.50348	10.1176	0.77974	-1.52476	10.1514	0.769555	0.333333	-6.33565	-1.1408	-2.66534	4.02915	2.54339	4.87785	1.97259	1.02856	6.15412	1.32036	4.82205	0.516871	1.23273	1.02609	6.10948	0.901681	-0.717661	2.54145	4.88692	1.96787	1.01945	6.16926	1.31419	4.8324	0.507921	1.22572	1.01911	6.12564	0.894162	-0.733497
MALAT1	hsa-miR-26a-5p	EZH2	-1.50348	10.1176	0.66216	-1.52476	10.1514	0.520693	0	-5.90859	-1.14412	-3.154	3.90015	2.4846	4.84846	1.94319	0.958008	6.11884	1.21991	4.76569	0.481415	1.18764	0.950693	6.05263	0.802768	-0.742631	2.41702	4.82471	1.90566	0.870134	6.0946	1.14809	4.75962	0.439646	1.16751	0.864945	6.04253	0.690225	-0.76503
MALAT1	hsa-miR-26a-5p	GATA3	-1.50348	10.1176	-1.42855	-1.52476	10.1514	0.764254	0	-6.84653	-1.15714	-2.67486	3.72331	1.43925	4.32578	1.42051	-0.296419	5.49163	0.17455	4.50435	-0.0615332	0.97857	-0.319951	5.63448	-0.886018	-0.855275	2.5388	4.8856	1.96655	1.01627	6.16767	1.26987	4.79007	0.480265	1.19186	0.994865	6.09124	0.868857	-0.760961
MALAT1	hsa-miR-106a-3p	CDK4	-1.50348	5.22259	0.613633	-1.52476	4.95699	1.13225	0	-5.72697	-1.08068	-2.63827	4.42847	1.23659	2.38883	0.707315	0.439394	3.1673	0.58377	2.31213	-0.102305	0.203792	0.464306	3.10593	0.551425	-0.973693	1.42418	2.38037	0.759932	0.717621	3.16139	0.804559	2.23884	-0.0164881	0.189769	0.74466	3.04817	0.951974	-0.978062
MALAT1	hsa-miR-125a-3p	CDK4	-1.50348	10.4005	0.613633	-1.52476	10.2232	1.13225	0	-6.6959	-1.1118	-2.25911	3.86165	2.53106	4.97777	2.00178	0.957182	6.27402	1.231	4.90107	0.507814	1.23937	0.952401	6.21266	0.780626	-0.729645	2.74074	5.01347	2.07648	1.24424	6.32112	1.46284	4.87194	0.604673	1.24301	1.24159	6.2079	1.18559	-0.729597
MALAT1	hsa-miR-130b-3p	CDK4	-1.50348	6.46161	0.613633	-1.52476	6.44104	1.13225	0	-6.40241	-1.23322	-3.36642	4.05664	1.54635	3.00834	1.01707	0.563296	3.91071	0.738647	2.93164	-0.0076755	0.451596	0.540009	3.84934	0.565178	-0.935841	1.7952	3.12239	1.13094	0.866026	4.05182	0.990065	2.98086	0.10877	0.486579	0.844867	3.9386	0.977978	-0.927958
MALAT1	hsa-miR-130b-3p	E2F1	-1.50348	6.46161	1.08321	-1.52476	6.44104	1.04685	0.333333	-5.72643	-1.24158	-3.96309	4.19499	1.78114	3.12574	1.13446	0.845042	4.05158	1.0151	3.032	0.116259	0.531887	0.826987	3.97659	0.946071	-0.89308	1.7525	3.10104	1.10959	0.814788	4.0262	0.989033	3.01185	0.0939607	0.511373	0.79886	3.95485	0.914892	-0.912946
MALAT1	hsa-miR-130b-3p	ZNF217	-1.50348	6.46161	-0.261797	-1.52476	6.44104	-0.309916	0	-7.04559	-1.27476	-3.66346	3.83062	1.10863	2.78948	0.798212	0.0380383	3.64808	0.300932	2.82221	-0.264276	0.364053	-0.0154434	3.67426	-0.165361	-0.99471	1.07411	2.76185	0.770403	0.000727623	3.61917	0.268983	2.80059	-0.289514	0.342363	-0.0506265	3.65017	-0.205948	-1.01516
MALAT1	hsa-miR-137	MITF	-1.50348	1.28968	4.01041	-1.52476	1.11898	3.97565	0.333333	-6.85072	-1.31046	-2.60819	3.61933	1.95175	1.27157	0.57328	2.08417	1.82658	1.83221	0.811935	0.188631	-0.20978	2.05576	1.45887	3.01888	-1.01049	1.88638	1.17222	0.511281	2.03986	1.71161	1.78818	0.716925	0.147969	-0.260159	2.01359	1.34738	2.98148	-1.03778
MALAT1	hsa-miR-155-5p	CTNNB1	-1.50348	9.52261	1.06398	-1.52476	9.82243	0.912561	0	-5.69887	-1.07651	-2.44649	4.36425	2.53677	4.65143	1.89491	1.13961	5.88241	1.34645	4.51843	0.552781	1.10883	1.16851	5.77602	1.1307	-0.734176	2.5307	4.75817	1.92137	1.07235	6.01475	1.30289	4.6441	0.541765	1.14089	1.10339	5.92349	1.02349	-0.743776
MALAT1	hsa-miR-155-5p	MITF	-1.50348	9.52261	4.01041	-1.52476	9.82243	3.97565	0.333333	-4.62659	-1.07301	-3.34432	4.7501	4.00999	5.38804	2.63151	2.90746	6.76634	2.86133	4.9284	1.30701	1.43681	2.95046	6.39863	3.50194	-0.563141	4.06225	5.52394	2.68714	2.91021	6.93368	2.87611	5.06865	1.32516	1.48053	2.95534	6.56945	3.48806	-0.566907
MALAT1	hsa-miR-155-5p	CDK4	-1.50348	9.52261	0.613633	-1.52476	9.82243	1.13225	0	-5.2981	-1.05876	-2.80025	4.65909	2.3116	4.53884	1.78232	0.869396	5.74731	1.12127	4.46214	0.451431	1.0638	0.907294	5.68595	0.779412	-0.752198	2.64054	4.81309	1.97629	1.20416	6.08066	1.41274	4.67156	0.607924	1.16286	1.24419	5.96743	1.20823	-0.728297
MALAT1	hsa-miR-155-5p	AKT1	-1.50348	9.52261	0.413682	-1.52476	9.82243	0.879911	0	-5.25322	-1.07418	-2.67589	4.52075	2.21162	4.48886	1.73233	0.749426	5.68732	1.0213	4.43715	0.401927	1.0438	0.787711	5.64596	0.619839	-0.762003	2.51437	4.75	1.91321	1.05276	6.00496	1.28657	4.64001	0.545324	1.13762	1.09317	5.91696	1.00675	-0.74072
MALAT1	hsa-miR-155-5p	NFKB1	-1.50348	9.52261	0.0388044	-1.52476	9.82243	0.0539517	0.528321	-5.03066	-1.07998	-3.21218	4.73322	2.02419	4.39514	1.63861	0.524499	5.57486	0.899899	4.45633	0.304862	1.05915	0.560108	5.62381	0.31726	-0.755669	2.10139	4.54351	1.70672	0.557187	5.75717	0.939631	4.60281	0.335489	1.10786	0.594923	5.8046	0.343305	-0.75694
MALAT1	hsa-miR-155-5p	SMAD3	-1.50348	9.52261	-0.721451	-1.52476	9.82243	-0.765766	0	-5.356	-1.07066	-2.65665	4.43307	1.64406	4.20507	1.44855	0.0683461	5.34678	0.453731	4.29526	0.112903	0.930288	0.102438	5.41893	-0.29246	-0.820856	1.69154	4.33858	1.50179	0.0653562	5.51125	0.463731	4.43431	0.128664	0.973055	0.101576	5.58783	-0.313986	-0.8251
MALAT1	hsa-miR-17-5p	E2F3	-1.50348	10.4546	0.77974	-1.52476	10.264	0.769555	0.333333	-5.85599	-1.10891	-2.78974	4.49326	2.62764	5.04635	2.05684	1.06226	6.35632	1.36249	4.99055	0.585598	1.30013	1.08107	6.31168	0.939812	-0.69017	2.56959	4.9432	1.99601	1.03071	6.23679	1.32825	4.88867	0.548591	1.24823	1.05165	6.19317	0.921071	-0.717229
MALAT1	hsa-miR-17-5p	TP53	-1.50348	10.4546	0.285653	-1.52476	10.264	0.176203	0.528321	-3.91329	-0.945547	-3.71088	5.28935	2.3806	4.92283	1.93332	0.765805	6.2081	1.13982	4.95317	0.523983	1.27022	0.834144	6.23236	0.594068	-0.680363	2.27291	4.79486	1.84767	0.674694	6.05878	1.05595	4.83887	0.46216	1.2084	0.745161	6.09399	0.495915	-0.712384
MALAT1	hsa-miR-17-5p	E2F1	-1.50348	10.4546	1.08321	-1.52476	10.264	1.04685	0.333333	-4.72013	-1.07684	-3.38766	4.79744	2.77938	5.12222	2.13271	1.24434	6.44736	1.51422	5.02849	0.688784	1.33048	1.28501	6.37238	1.20444	-0.664069	2.70824	5.01252	2.06533	1.19708	6.31998	1.4669	4.92333	0.645234	1.27596	1.23988	6.24863	1.16476	-0.692436
MALAT1	hsa-miR-17-5p	TCF3	-1.50348	10.4546	0.0460197	-1.52476	10.264	-0.0570704	0	-6.03884	-1.12418	-2.84127	4.28392	2.26078	4.86292	1.87341	0.622025	6.13621	0.953962	4.85717	0.387825	1.19343	0.629364	6.1316	0.341361	-0.74926	2.15627	4.73654	1.78935	0.53473	5.9888	0.873275	4.74368	0.327592	1.13224	0.544197	5.99451	0.248296	-0.780964
MALAT1	hsa-miR-17-5p	SMAD3	-1.50348	10.4546	-0.721451	-1.52476	10.264	-0.765766	0	-5.45401	-1.08038	-2.64737	4.43307	1.87705	4.67106	1.68154	0.161543	5.90596	0.570226	4.76124	0.226322	1.11668	0.193174	5.97811	-0.248323	-0.775488	1.80193	4.55937	1.61218	0.109513	5.77619	0.518927	4.65509	0.180783	1.06137	0.143271	5.85277	-0.294368	-0.804253
MALAT1	hsa-miR-18a-5p	TP53	-1.50348	3.93488	0.285653	-1.52476	3.90437	0.176203	0.528321	-3.97053	-0.949652	-3.92384	5.18773	0.750677	1.66298	0.303393	0.113835	2.29628	0.324856	1.69332	-0.302726	-0.0337152	0.172777	2.32054	0.258685	-1.01105	0.683005	1.61505	0.257765	0.0387318	2.24301	0.260999	1.65906	-0.34454	-0.0635272	0.0998004	2.27822	0.168536	-1.03506
MALAT1	hsa-miR-18a-5p	SMAD3	-1.50348	3.93488	-0.721451	-1.52476	3.90437	-0.765766	0	-5.51125	-1.08448	-2.86033	4.33145	0.247125	1.41121	0.0516169	-0.490427	1.99415	-0.244736	1.50139	-0.600387	-0.187258	-0.468194	2.06629	-0.583706	-1.10617	0.212021	1.37956	0.0222732	-0.52645	1.96042	-0.276026	1.47528	-0.625917	-0.210556	-0.502089	2.03699	-0.621747	-1.12693
MALAT1	hsa-miR-195-5p	E2F3	-1.50348	3.97875	0.77974	-1.52476	4.20066	0.769555	0.333333	-6.46215	-1.16708	-2.76805	4.33145	1.00869	1.80844	0.437882	0.414675	2.47082	0.55301	1.75264	-0.249019	0.00496826	0.413377	2.42618	0.59591	-1.02402	1.05375	1.91153	0.480176	0.424372	2.59879	0.570338	1.857	-0.234464	0.0355672	0.425202	2.55517	0.597793	-1.03045
MALAT1	hsa-miR-195-5p	CDK4	-1.50348	3.97875	0.613633	-1.52476	4.20066	1.13225	0	-6.00227	-1.12664	-2.76928	4.49728	0.925634	1.76691	0.396355	0.31501	2.42099	0.42829	1.69021	-0.269767	-0.0449758	0.330336	2.35963	0.479647	-1.04068	1.2351	2.0022	0.570849	0.641988	2.7076	0.710018	1.86067	-0.123012	0.0385032	0.659441	2.59437	0.904571	-1.02067
MALAT1	hsa-miR-195-5p	TCF3	-1.50348	3.97875	0.0460197	-1.52476	4.20066	-0.0570704	0	-6.645	-1.18234	-2.81957	4.12211	0.641827	1.62501	0.254452	-0.0255577	2.25071	0.144483	1.61926	-0.446793	-0.101737	-0.0383298	2.24611	-0.00254108	-1.08311	0.640441	1.70487	0.27352	-0.0716031	2.3508	0.115358	1.71201	-0.455464	-0.0804287	-0.0822476	2.35651	-0.0749813	-1.09419
MALAT1	hsa-miR-195-5p	SMAD3	-1.50348	3.97875	-0.721451	-1.52476	4.20066	-0.765766	0	-6.06017	-1.13854	-2.62568	4.27126	0.258092	1.43314	0.0625838	-0.48604	2.02047	-0.239252	1.52332	-0.608295	-0.178484	-0.47452	2.09261	-0.592226	-1.10933	0.286093	1.5277	0.0963455	-0.496821	2.13819	-0.23899	1.62342	-0.602272	-0.151298	-0.483173	2.21477	-0.617646	-1.11747
MALAT1	hsa-miR-199a-3p	AKT1	-1.50348	9.15383	0.413682	-1.52476	9.22687	0.879911	0	-6.18919	-1.17839	-2.88175	4.29012	2.11943	4.30447	1.64014	0.712548	5.46606	0.9752	4.25276	0.309684	0.970046	0.713916	5.42469	0.564483	-0.7989	2.36548	4.45222	1.76432	0.993207	5.64762	1.21213	4.34224	0.424733	1.01851	0.996702	5.55963	0.940055	-0.788956
MALAT1	hsa-miR-19a-3p	TP53	-1.50348	3.72886	0.285653	-1.52476	3.80491	0.176203	0.528321	-3.96209	-0.948287	-3.83213	5.21522	0.69917	1.55997	0.251886	0.0932328	2.17266	0.299103	1.5903	-0.324449	-0.0749206	0.155399	2.19693	0.251609	-1.01974	0.658139	1.56532	0.232899	0.0287854	2.18333	0.248566	1.60933	-0.352942	-0.08342	0.0930788	2.21854	0.166787	-1.03842
MALAT1	hsa-miR-19a-3p	AKT1	-1.50348	3.72886	0.413682	-1.52476	3.80491	0.879911	0	-5.40003	-1.08663	-2.78786	4.44662	0.763185	1.59198	0.283894	0.17005	2.21107	0.297078	1.54027	-0.333085	-0.11495	0.199701	2.1697	0.321517	-1.05601	1.00999	1.74124	0.408827	0.451011	2.39444	0.53438	1.63125	-0.217659	-0.0658812	0.482789	2.30645	0.697239	-1.04591
MALAT1	hsa-miR-19a-3p	ZNF217	-1.50348	3.72886	-0.261797	-1.52476	3.80491	-0.309916	0	-6.08809	-1.11276	-3.20927	4.35894	0.425445	1.42311	0.115024	-0.235237	2.00843	-0.0406618	1.45583	-0.540182	-0.182498	-0.236168	2.03461	-0.249448	-1.10507	0.41508	1.44379	0.11137	-0.262886	2.03749	-0.0605336	1.48253	-0.553343	-0.184864	-0.261689	2.06849	-0.285205	-1.1207
MALAT1	hsa-miR-200c-3p	E2F3	-1.50348	6.29109	0.77974	-1.52476	6.16667	0.769555	0.333333	-6.26483	-1.14846	-2.8889	4.26263	1.58677	2.96461	1.01597	0.645909	3.85823	0.842053	2.90881	0.0408441	0.467436	0.645268	3.81359	0.712184	-0.908072	1.54525	2.89453	0.971677	0.620972	3.77839	0.816088	2.84	0.0121073	0.428768	0.622459	3.73477	0.69675	-0.931822
MALAT1	hsa-miR-200c-3p	ZNF217	-1.50348	6.29109	-0.261797	-1.52476	6.16667	-0.309916	0	-6.44813	-1.14957	-3.18718	4.20244	1.066	2.70423	0.755583	0.0209865	3.54577	0.279618	2.73695	-0.236505	0.329949	0.00677398	3.57195	-0.134618	-0.983601	1.00552	2.62467	0.701809	-0.0267099	3.45455	0.234686	2.6634	-0.274725	0.287488	-0.038795	3.48554	-0.180398	-1.00925
MALAT1	hsa-miR-221-3p	CTNNB1	-1.50348	8.92436	1.06398	-1.52476	8.94819	0.912561	0	-5.80852	-1.08896	-2.48433	4.29012	2.38721	4.3523	1.74534	1.07978	5.52346	1.27166	4.21931	0.470684	0.989181	1.10284	5.41706	1.09494	-0.767015	2.31214	4.32104	1.70281	0.984928	5.4902	1.19361	4.20697	0.42517	0.966039	1.01011	5.39895	0.973928	-0.790414
MALAT1	hsa-miR-221-3p	E2F3	-1.50348	8.92436	0.77974	-1.52476	8.94819	0.769555	0.333333	-5.86763	-1.11165	-2.83686	4.41913	2.24509	4.28124	1.67428	0.909235	5.43819	1.17121	4.22544	0.390082	0.99409	0.924658	5.39355	0.859911	-0.768377	2.24063	4.28529	1.66706	0.899124	5.4473	1.16378	4.23077	0.379877	0.985072	0.916675	5.40368	0.85189	-0.784714
MALAT1	hsa-miR-221-3p	TP53	-1.50348	8.92436	0.285653	-1.52476	8.94819	0.176203	0.528321	-3.92493	-0.948287	-3.758	5.21522	1.99805	4.15772	1.55076	0.612783	5.28996	0.948541	4.18806	0.328467	0.96418	0.677731	5.31423	0.514166	-0.758569	1.94396	4.13695	1.51872	0.543113	5.2693	0.891476	4.18097	0.293446	0.945236	0.610189	5.30451	0.426734	-0.77987
MALAT1	hsa-miR-26a-5p	EZH2	-1.50348	10.1176	0.66216	-1.52476	10.1514	0.520693	0	-5.90859	-1.14412	-3.154	3.90015	2.4846	4.84846	1.94319	0.958008	6.11884	1.21991	4.76569	0.481415	1.18764	0.950693	6.05263	0.802768	-0.742631	2.41702	4.82471	1.90566	0.870134	6.0946	1.14809	4.75962	0.439646	1.16751	0.864945	6.04253	0.690225	-0.76503
MALAT1	hsa-miR-26a-5p	BRCA1	-1.50348	10.1176	0.692983	-1.52476	10.1514	0.639826	0	-6.28576	-1.07309	-2.3922	3.72331	2.50001	4.85616	1.9509	0.976503	6.12809	1.23532	4.76954	0.497834	1.19072	0.976157	6.05879	0.834397	-0.737605	2.47659	4.85449	1.93544	0.941614	6.13034	1.20766	4.77451	0.478142	1.17942	0.943396	6.06636	0.792502	-0.755588
MALAT1	hsa-miR-34a-3p	CTNNB1	-1.50348	7.72279	1.06398	-1.52476	7.65388	0.912561	0	-6.1086	-1.1064	-2.53017	4.05329	2.08682	3.75152	1.44495	0.959623	4.80252	1.12147	3.61852	0.301732	0.748867	0.967675	4.69612	1.01985	-0.834595	1.98856	3.67389	1.37923	0.855498	4.71362	1.03183	3.55982	0.244626	0.707178	0.865676	4.62237	0.894208	-0.862632
MALAT1	hsa-miR-429	EZH2	-1.50348	0.686024	0.66216	-1.52476	0.624007	0.520693	0	-6.0244	-1.18596	-2.55155	3.67412	0.126715	0.132682	-0.414695	0.0148537	0.459914	0.0409624	0.0499117	-0.690691	-0.698668	0.0130072	0.393698	0.33666	-1.21147	0.0351591	0.0609876	-0.476203	-0.0826105	0.378136	-0.0428418	-0.00409906	-0.744448	-0.737983	-0.0823295	0.326067	0.219322	-1.23867
MALAT1	hsa-miR-449a	E2F3	-1.50348	0.226595	0.77974	-1.52476	0.232527	0.769555	0.333333	-7.47736	-1.28331	-2.64188	3.80313	0.0706483	-0.0676381	-0.500157	0.039459	0.219531	0.0839906	-0.123439	-0.765963	-0.745463	-0.000178154	0.17489	0.369962	-1.23079	0.0617197	-0.0725373	-0.511858	0.0275584	0.217907	0.0743206	-0.127065	-0.778406	-0.75806	-0.00995135	0.174284	0.361047	-1.24803
MALAT1	hsa-miR-449a	CDK4	-1.50348	0.226595	0.613633	-1.52476	0.232527	1.13225	0	-7.01747	-1.24288	-2.64311	3.96896	-0.0124054	-0.109165	-0.541684	-0.0602054	0.169698	-0.0407297	-0.185869	-0.786711	-0.795407	-0.0832195	0.108335	0.2537	-1.24746	0.243067	0.0181361	-0.421185	0.245175	0.326715	0.214001	-0.123395	-0.666953	-0.755124	0.224288	0.21349	0.667825	-1.23825
MALAT1	hsa-miR-26a-5p	MITF	-1.50348	10.1176	4.01041	-1.52476	10.1514	3.97565	0.333333	-5.20425	-1.11462	-3.21064	4.28599	4.15873	5.68552	2.78025	2.96696	7.12332	2.9357	5.22588	1.3517	1.5558	2.98622	6.75561	3.50794	-0.545264	4.1445	5.68845	2.7694	2.94311	7.13109	2.91724	5.23316	1.33661	1.54633	2.9645	6.76686	3.48077	-0.562328
MALAT1	hsa-miR-26a-5p	NFKB1	-1.50348	10.1176	0.0388044	-1.52476	10.1514	0.0539517	0.528321	-5.60833	-1.12159	-3.07849	4.26912	2.17292	4.69262	1.78735	0.583995	5.93184	0.974268	4.75381	0.349554	1.17814	0.595861	5.98079	0.323266	-0.737792	2.18365	4.70802	1.78897	0.590089	5.95458	0.980758	4.76732	0.346938	1.17366	0.604082	6.00202	0.336014	-0.75236
MALAT1	hsa-miR-26a-5p	SMAD3	-1.50348	10.1176	-0.721451	-1.52476	10.1514	-0.765766	0	-5.93367	-1.11227	-2.52297	3.96896	1.7928	4.50255	1.59729	0.127842	5.70376	0.5281	4.59273	0.157594	1.04928	0.138192	5.77591	-0.286455	-0.802979	1.77379	4.50309	1.58404	0.0982581	5.70866	0.504859	4.59881	0.140113	1.03886	0.110735	5.78524	-0.321277	-0.820521
MALAT1	hsa-miR-26a-5p	TCF3	-1.50348	10.1176	0.0460197	-1.52476	10.1514	-0.0570704	0	-6.5185	-1.15607	-2.71686	3.81981	2.17653	4.69442	1.78916	0.588324	5.934	0.911836	4.68867	0.319097	1.12603	0.574382	5.9294	0.30323	-0.776751	2.12814	4.68027	1.76122	0.523476	5.92127	0.859207	4.6874	0.286922	1.10973	0.511661	5.92698	0.221388	-0.797232
MALAT1	hsa-miR-26a-5p	TP53	-1.50348	10.1176	0.285653	-1.52476	10.1514	0.176203	0.528321	-4.39295	-0.977442	-3.58648	4.82524	2.29635	4.75433	1.84907	0.732104	6.00589	1.09769	4.78466	0.455255	1.20282	0.779162	6.03016	0.555936	-0.707854	2.24477	4.73859	1.81953	0.663439	5.99125	1.04188	4.7826	0.42149	1.18589	0.712624	6.02647	0.469006	-0.728652
MALAT1	hsa-miR-26a-5p	ZNF217	-1.50348	10.1176	-0.261797	-1.52476	10.1514	-0.309916	0	-6.51895	-1.14191	-2.96361	3.96896	2.02262	4.61747	1.7122	0.403635	5.84166	0.757928	4.65019	0.239522	1.09525	0.387595	5.86784	0.0548795	-0.793191	2.00172	4.61706	1.698	0.371768	5.84542	0.732784	4.6558	0.221089	1.08444	0.357856	5.87641	0.0170141	-0.810923
MGC16025	hsa-miR-30a-3p	MYC	4.03185	13.901	0.776707	4.13582	13.6887	0.655344	0.528321	-7.60971	-1.38073	-3.70666	3.53578	4.87158	8.15266	5.68536	3.06568	8.97682	3.19999	8.12161	3.66144	5.32982	2.43347	8.95198	1.28898	3.87127	4.7838	8.04213	5.65392	3.00282	8.82339	3.13875	8.02625	3.65654	5.3376	2.36021	8.81069	1.18647	3.93776
MIR31HG	hsa-miR-19a-3p	ZNF217	0.161269	3.72886	-0.261797	0.134567	3.80491	-0.309916	0	-7.18965	-1.19049	-3.18132	3.92575	0.841633	1.8393	0.947399	0.264188	2.1749	0.375526	1.87202	0.242676	0.816353	0.0571686	2.20108	-0.205824	0.206922	0.829911	1.85862	0.941032	0.234911	2.20343	0.354297	1.89736	0.226802	0.81073	0.030562	2.23442	-0.241852	0.186957
MIR31HG	hsa-miR-221-3p	TP53	0.161269	8.92436	0.285653	0.134567	8.94819	0.176203	0.528321	-5.02649	-1.02602	-3.73006	4.78203	2.41423	4.57391	2.38314	1.11221	5.45644	1.36473	4.60424	1.11133	1.96303	0.971068	5.4807	0.55779	0.553425	2.35879	4.55179	2.34838	1.04091	5.43523	1.30631	4.5958	1.07359	1.94083	0.90244	5.47044	0.470086	0.527783
MIR31HG	hsa-miR-19a-3p	TP53	0.161269	3.72886	0.285653	0.134567	3.80491	0.176203	0.528321	-5.06365	-1.02602	-3.80419	4.78203	1.11536	1.97616	1.08426	0.592658	2.33914	0.715291	2.00649	0.45841	0.92393	0.448735	2.3634	0.295233	0.292259	1.07297	1.98015	1.06256	0.526583	2.34926	0.663397	2.02416	0.427203	0.912174	0.38533	2.38447	0.21014	0.269228
MIR31HG	hsa-miR-18a-5p	TP53	0.161269	3.93488	0.285653	0.134567	3.90437	0.176203	0.528321	-5.07209	-1.02738	-3.89589	4.75455	1.16686	2.07917	1.13577	0.613261	2.46275	0.741044	2.10951	0.480132	0.965135	0.466113	2.48702	0.302309	0.300948	1.09784	2.02988	1.08743	0.536529	2.40894	0.67583	2.07389	0.435605	0.932067	0.392052	2.44415	0.211889	0.272588
MIR31HG	hsa-miR-18a-5p	SMAD3	0.161269	3.93488	-0.721451	0.134567	3.90437	-0.765766	0	-6.61281	-1.16222	-2.83238	3.89826	0.663312	1.8274	0.883992	0.0089982	2.16062	0.171452	1.91758	0.182471	0.811593	-0.174857	2.23277	-0.540082	0.205822	0.626852	1.79439	0.851935	-0.0286524	2.12635	0.138805	1.89011	0.154228	0.785038	-0.209838	2.20293	-0.578395	0.18072
MIR31HG	hsa-miR-221-3p	PTEN	0.161269	8.92436	-0.350335	0.134567	8.94819	-0.555883	0	-5.91928	-1.17476	-3.20705	4.15178	2.09624	4.41491	2.22414	0.730615	5.26564	0.980694	4.4587	0.916429	1.8466	0.560756	5.30067	0.0202804	0.48085	1.99275	4.36876	2.16536	0.601659	5.2156	0.874224	4.43825	0.85467	1.81479	0.434469	5.27119	-0.144302	0.450403
MIR31HG	hsa-miR-34a-3p	PTEN	0.161269	7.72279	-0.350335	0.134567	7.65388	-0.555883	0	-6.21936	-1.1922	-3.25288	3.91494	1.79585	3.81413	1.92375	0.610459	4.5447	0.830499	3.85792	0.747478	1.60629	0.425594	4.57974	-0.0548026	0.413269	1.66917	3.72161	1.84178	0.472228	4.43902	0.712435	3.7911	0.674126	1.55593	0.290034	4.49461	-0.224021	0.378185
MIR31HG	hsa-miR-19a-3p	PTEN	0.161269	3.72886	-0.350335	0.134567	3.80491	-0.555883	0	-5.95644	-1.17476	-3.28118	4.15178	0.797363	1.81716	0.925264	0.211065	2.14834	0.331256	1.86095	0.263514	0.807499	0.0384232	2.18337	-0.242277	0.219683	0.706927	1.79713	0.87954	0.087331	2.12964	0.231314	1.86661	0.208283	0.786134	-0.0826406	2.18523	-0.404248	0.191848
MIR31HG	hsa-miR-18a-5p	PTEN	0.161269	3.93488	-0.350335	0.134567	3.90437	-0.555883	0	-5.96488	-1.17612	-3.37288	4.12429	0.84887	1.92017	0.976771	0.231668	2.27196	0.35701	1.96397	0.285236	0.848704	0.055801	2.30699	-0.2352	0.228372	0.731793	1.84686	0.904406	0.0972775	2.18932	0.243747	1.91634	0.216685	0.806027	-0.0759191	2.2449	-0.402499	0.195208
MIR31HG	hsa-miR-19a-3p	MYC	0.161269	3.72886	0.776707	0.134567	3.80491	0.655344	0.528321	-5.64035	-1.11654	-3.41182	4.5236	1.36088	2.09892	1.20703	0.88729	2.48645	0.960818	2.06787	0.564508	0.973035	0.730036	2.46161	0.674744	0.310145	1.31254	2.09993	1.18235	0.814067	2.493	0.902967	2.08405	0.530323	0.960088	0.659483	2.4803	0.580121	0.286518
MIR31HG	hsa-let-7a-3p	GATA3	0.161269	14.0719	-1.42855	0.134567	14.5528	0.764254	0	-8.77391	-1.35186	-2.04447	3.29012	2.84402	6.71914	3.24148	0.598442	8.03072	1.08503	6.89771	1.20498	2.76829	0.360312	8.17357	-0.653185	0.650182	4.05397	7.5011	3.89654	1.9542	8.9744	2.23487	7.40557	1.79994	3.06772	1.71874	8.89798	1.12377	0.762504
MIR31HG	hsa-miR-221-3p	E2F3	0.161269	8.92436	0.77974	0.134567	8.94819	0.769555	0.333333	-6.96919	-1.18938	-2.80892	3.98594	2.66128	4.69743	2.50666	1.40866	5.60466	1.5874	4.64163	1.17294	1.99294	1.21799	5.56002	0.903535	0.543617	2.65547	4.70012	2.49672	1.39692	5.61324	1.57861	4.6456	1.16002	1.98067	1.20893	5.56961	0.895243	0.522938
MIR31HG	hsa-miR-221-3p	CTNNB1	0.161269	8.92436	1.06398	0.134567	8.94819	0.912561	0	-6.91007	-1.1667	-2.45639	3.85693	2.8034	4.76849	2.57772	1.57921	5.68994	1.68785	4.63549	1.25354	1.98803	1.39617	5.58354	1.13856	0.544979	2.72697	4.73588	2.53247	1.48273	5.65614	1.60845	4.62181	1.20532	1.96163	1.30236	5.56488	1.01728	0.517238
MIR31HG	hsa-miR-34a-3p	CTNNB1	0.161269	7.72279	1.06398	0.134567	7.65388	0.912561	0	-7.21015	-1.18414	-2.50222	3.6201	2.50301	4.16771	2.27733	1.45905	4.969	1.53766	4.03471	1.08459	1.74772	1.26101	4.8626	1.06348	0.477398	2.40339	4.08872	2.20889	1.35329	4.87955	1.44666	3.97465	1.02477	1.70277	1.15793	4.7883	0.937561	0.445021
MIR31HG	hsa-miR-106a-3p	CDK4	0.161269	5.22259	0.613633	0.134567	4.95699	1.13225	0	-6.82853	-1.15842	-2.61033	3.99528	1.65278	2.80502	1.53969	0.938819	3.33377	0.999958	2.72832	0.680554	1.20264	0.757643	3.27241	0.595049	0.338301	1.83901	2.7952	1.58959	1.21542	3.32733	1.21939	2.65367	0.763657	1.18536	1.03691	3.2141	0.995326	0.329591
MIR31HG	hsa-miR-19a-3p	CCND1	0.161269	3.72886	1.14495	0.134567	3.80491	0.917318	0.333333	-6.98859	-1.1632	-2.60465	3.92575	1.54501	2.19098	1.29909	1.10824	2.59693	1.12057	2.08953	0.619519	0.990361	0.921341	2.51576	0.939698	0.303988	1.44353	2.16543	1.24784	0.971252	2.5716	1.00958	2.09243	0.558768	0.966787	0.787028	2.5132	0.760061	0.275048
MIR31HG	hsa-miR-18a-5p	CCND1	0.161269	3.93488	1.14495	0.134567	3.90437	0.917318	0.333333	-6.99704	-1.16456	-2.69635	3.89826	1.59651	2.294	1.35059	1.12884	2.72054	1.14632	2.19254	0.641242	1.03157	0.938719	2.63938	0.946775	0.312677	1.46839	2.21516	1.27271	0.981198	2.63128	1.02201	2.14216	0.567169	0.98668	0.793749	2.57288	0.761809	0.278409
MIR31HG	hsa-miR-199a-3p	AKT1	0.161269	9.15383	0.413682	0.134567	9.22687	0.879911	0	-7.29075	-1.25613	-2.8538	3.85693	2.53562	4.72065	2.47251	1.21197	5.63253	1.39139	4.66894	1.09254	1.9689	1.00725	5.59116	0.608107	0.513094	2.78032	4.86706	2.59398	1.491	5.81355	1.62696	4.75707	1.20488	2.01411	1.28895	5.72556	0.983407	0.518696
MIR31HG	hsa-miR-19a-3p	AKT1	0.161269	3.72886	0.413682	0.134567	3.80491	0.879911	0	-6.50158	-1.16437	-2.75992	4.01343	1.17937	2.00817	1.11627	0.669475	2.37755	0.713265	1.95646	0.449773	0.883901	0.493038	2.33618	0.365141	0.255986	1.42482	2.15607	1.23849	0.948808	2.56038	0.949211	2.04608	0.562486	0.929713	0.77504	2.47238	0.740592	0.261739
PTENP1	hsa-miR-155-5p	CTNNB1	-0.194314	9.52261	1.06398	-0.282295	9.82243	0.912561	0	-6.53767	-1.14579	-2.63102	3.9667	2.86407	4.97872	2.54949	1.53236	6.01333	1.67374	4.84573	1.1608	1.89433	1.39309	5.90693	1.15891	0.294531	2.84131	5.06878	2.5426	1.44509	6.139	1.61351	4.95471	1.11643	1.88636	1.31463	6.04774	1.04836	0.231566
PTENP1	hsa-miR-155-5p	CTNNB1	-0.194314	9.52261	1.06398	-0.282295	9.82243	0.912561	0	-6.53767	-1.14579	-2.63102	3.9667	2.86407	4.97872	2.54949	1.53236	6.01333	1.67374	4.84573	1.1608	1.89433	1.39309	5.90693	1.15891	0.294531	2.84131	5.06878	2.5426	1.44509	6.139	1.61351	4.95471	1.11643	1.88636	1.31463	6.04774	1.04836	0.231566
PTENP1	hsa-miR-17-5p	TP53	-0.194314	10.4546	0.285653	-0.282295	10.264	0.176203	0.528321	-4.75209	-1.01483	-3.89542	4.8918	2.70789	5.25012	2.5879	1.15856	6.33901	1.46711	5.28046	1.132	2.05573	1.05872	6.36328	0.622272	0.348345	2.58353	5.10547	2.4689	1.04743	6.18303	1.36657	5.14949	1.03682	1.95387	0.956399	6.21824	0.520784	0.262958
PTENP1	hsa-miR-17-5p	TCF3	-0.194314	10.4546	0.0460197	-0.282295	10.264	-0.0570704	0	-6.87764	-1.19346	-3.0258	3.88637	2.58808	5.19022	2.52799	1.01478	6.26712	1.28125	5.18446	0.995841	1.97893	0.853944	6.26252	0.369566	0.279447	2.46689	5.04716	2.41058	0.907469	6.11305	1.18389	5.05429	0.902255	1.87771	0.755435	6.11875	0.273165	0.194378
PTENP1	hsa-miR-18a-5p	TP53	-0.194314	3.93488	0.285653	-0.282295	3.90437	0.176203	0.528321	-4.80933	-1.01894	-4.10837	4.79018	1.07797	1.99028	0.957977	0.506586	2.42719	0.652148	2.02061	0.30529	0.751786	0.397356	2.45146	0.28689	0.0176611	0.993621	1.92566	0.878996	0.41147	2.36725	0.571614	1.96968	0.230123	0.68195	0.311039	2.40247	0.193405	-0.059722
PTENP1	hsa-miR-195-5p	TCF3	-0.194314	3.97875	0.0460197	-0.282295	4.20066	-0.0570704	0	-7.4838	-1.25163	-3.0041	3.72456	0.969119	1.9523	0.909036	0.367193	2.38162	0.471775	1.94655	0.161224	0.683764	0.18625	2.37702	0.0256633	-0.0543998	0.951056	2.01549	0.89475	0.301135	2.47505	0.425974	2.02262	0.1192	0.665048	0.128991	2.48075	-0.0501123	-0.118844
PTENP1	hsa-miR-19a-3p	TP53	-0.194314	3.72886	0.285653	-0.282295	3.80491	0.176203	0.528321	-4.80088	-1.01757	-4.01667	4.81767	1.02646	1.88726	0.90647	0.485983	2.30358	0.626395	1.9176	0.283568	0.71058	0.379978	2.32784	0.279813	0.00897216	0.968755	1.87593	0.85413	0.401524	2.30758	0.559181	1.91995	0.221721	0.662057	0.304317	2.34279	0.191656	-0.0630828
PTENP1	hsa-miR-221-3p	CTNNB1	-0.194314	8.92436	1.06398	-0.282295	8.94819	0.912561	0	-6.64731	-1.15825	-2.66887	3.89257	2.7145	4.6796	2.39993	1.47253	5.65438	1.59896	4.5466	1.0787	1.77468	1.32742	5.54798	1.12314	0.261693	2.62275	4.63166	2.32404	1.35767	5.61445	1.50423	4.51759	0.999833	1.71152	1.22135	5.52319	0.998797	0.184928
PTENP1	hsa-miR-221-3p	TP53	-0.194314	8.92436	0.285653	-0.282295	8.94819	0.176203	0.528321	-4.76373	-1.01757	-3.94253	4.81767	2.32534	4.48501	2.20535	1.00553	5.42088	1.27583	4.51535	0.936483	1.74968	0.902311	5.44515	0.542371	0.270138	2.25457	4.44757	2.13995	0.915852	5.39354	1.20209	4.49158	0.868109	1.69071	0.821427	5.42876	0.451603	0.195472
PTENP1	hsa-miR-34a-3p	CTNNB1	-0.194314	7.72279	1.06398	-0.282295	7.65388	0.912561	0	-6.94739	-1.17569	-2.7147	3.65574	2.41411	4.07881	2.09954	1.35237	4.93344	1.44876	3.94582	0.909749	1.53437	1.19225	4.82704	1.04806	0.194112	2.29918	3.98451	2.00046	1.22824	4.83787	1.34244	3.87044	0.819289	1.45266	1.07691	4.74661	0.919077	0.11271
PTENP1	hsa-miR-155-5p	CTNNB1	-0.194314	9.52261	1.06398	-0.282295	9.82243	0.912561	0	-6.53767	-1.14579	-2.63102	3.9667	2.86407	4.97872	2.54949	1.53236	6.01333	1.67374	4.84573	1.1608	1.89433	1.39309	5.90693	1.15891	0.294531	2.84131	5.06878	2.5426	1.44509	6.139	1.61351	4.95471	1.11643	1.88636	1.31463	6.04774	1.04836	0.231566
PTENP1	hsa-miR-155-5p	CDKN2A	-0.194314	9.52261	-0.148305	-0.282295	9.82243	0.126467	0.333333	-6.63671	-1.09435	-2.48439	3.84053	2.25792	4.67565	2.24642	0.804984	5.64965	1.10926	4.73586	0.856877	1.80644	0.665043	5.69781	0.188398	0.250245	2.44827	4.87226	2.34608	0.973435	5.90317	1.26213	4.89812	0.919057	1.84109	0.842292	5.92386	0.418808	0.208589
PTENP1	hsa-miR-155-5p	MITF	-0.194314	9.52261	4.01041	-0.282295	9.82243	3.97565	0.333333	-5.46538	-1.14229	-3.52885	4.35255	4.33728	5.71533	3.2861	3.30021	6.89726	3.18862	5.2557	1.91502	2.22231	3.17504	6.52955	3.53014	0.465567	4.37286	5.83455	3.30837	3.28295	7.05792	3.18672	5.37926	1.89982	2.22601	3.16658	6.69369	3.51293	0.408435
PTENP1	hsa-miR-155-5p	MYC	-0.194314	9.52261	0.776707	-0.282295	9.82243	0.655344	0.528321	-5.23079	-1.09564	-3.51232	4.63337	2.72043	4.90691	2.47767	1.35999	5.92715	1.59614	4.87586	1.12468	1.91844	1.24929	5.90231	0.957646	0.320864	2.71271	5.00448	2.4783	1.29076	6.06183	1.55094	4.9886	1.08782	1.91348	1.18886	6.04913	0.871147	0.259401
PTENP1	hsa-miR-155-5p	CCND1	-0.194314	9.52261	1.14495	-0.282295	9.82243	0.917318	0.333333	-6.57903	-1.14229	-2.70515	4.03552	2.90455	4.99897	2.56973	1.58094	6.03762	1.75589	4.89751	1.17969	1.93576	1.44059	5.95646	1.2226	0.314707	2.84369	5.06997	2.54379	1.44795	6.14042	1.65756	4.99697	1.11627	1.92017	1.3164	6.08203	1.05109	0.247931
PTENP1	hsa-miR-155-5p	CDK4	-0.194314	9.52261	0.613633	-0.282295	9.82243	1.13225	0	-6.13689	-1.12804	-2.98478	4.26154	2.63889	4.86614	2.4369	1.26215	5.87823	1.44856	4.78943	1.05945	1.8493	1.13187	5.81686	0.807617	0.276509	2.95116	5.1237	2.59752	1.5769	6.2049	1.72335	4.98217	1.18259	1.90833	1.45543	6.09168	1.2331	0.247045
PTENP1	hsa-miR-155-5p	AKT1	-0.194314	9.52261	0.413682	-0.282295	9.82243	0.879911	0	-6.09202	-1.14346	-2.86042	4.1232	2.53892	4.81615	2.38692	1.14218	5.81824	1.34859	4.76444	1.00994	1.8293	1.01229	5.77687	0.648043	0.266705	2.82499	5.06062	2.53444	1.4255	6.1292	1.59719	4.95063	1.11999	1.8831	1.30441	6.04121	1.03162	0.234622
PTENP1	hsa-miR-155-5p	NFKB1	-0.194314	9.52261	0.0388044	-0.282295	9.82243	0.0539517	0.528321	-5.86946	-1.14926	-3.39671	4.33568	2.35148	4.72243	2.2932	0.91725	5.70578	1.22719	4.78362	0.912878	1.84465	0.784687	5.75473	0.345465	0.273039	2.41201	4.85413	2.32795	0.929925	5.88141	1.25025	4.91343	0.910152	1.85334	0.806161	5.92885	0.368174	0.218402
PTENP1	hsa-miR-155-5p	STAT3	-0.194314	9.52261	-0.23001	-0.282295	9.82243	-0.236203	0.333333	-6.32603	-1.18482	-2.78454	3.73322	2.21707	4.65523	2.22599	0.755961	5.62513	1.06841	4.72564	0.830599	1.79827	0.611338	5.68147	0.118352	0.243819	2.26693	4.78159	2.25541	0.755833	5.79437	1.0808	4.85278	0.822538	1.80482	0.620008	5.85132	0.12399	0.188115
PTENP1	hsa-miR-21	PTEN	-0.194314	14.1363	-0.350335	-0.282295	17.0573	-0.555883	0	-6.28104	-1.29916	-2.64555	3.79744	3.31032	6.93196	3.34932	1.14513	8.35722	1.54329	6.97576	1.38141	2.67563	1.00385	8.39225	0.256121	0.453491	3.91582	8.31912	3.98421	1.28751	10.0394	1.78365	8.3886	1.65116	3.1865	1.15504	10.095	0.233337	0.518882
PTENP1	hsa-miR-25	PTEN	-0.194314	14.5054	-0.350335	-0.282295	14.4693	-0.555883	0	-7.37394	-1.38093	-2.64555	3.13077	3.40261	7.11656	3.44162	1.18205	8.57873	1.58943	7.16035	1.37001	2.74947	0.994739	8.61376	0.228547	0.448933	3.26882	7.02512	3.33721	1.02871	8.4866	1.46015	7.0946	1.27012	2.6689	0.850202	8.54219	0.0579038	0.366465
PTENP1	hsa-miR-155-5p	IL6	-0.194314	9.52261	-0.770725	-0.282295	9.82243	-0.504727	0.333333	-5.70688	-1.11336	-2.95123	3.92821	1.94671	4.52005	2.09082	0.431532	5.46292	0.798052	4.65805	0.717887	1.7442	0.304882	5.57333	-0.296247	0.225769	2.13267	4.71446	2.18828	0.594718	5.71381	0.946533	4.81922	0.777873	1.77797	0.476867	5.79762	-0.072856	0.183675
PTENP1	hsa-miR-22	PTEN	-0.194314	13.5987	-0.350335	-0.282295	16.2423	-0.555883	0	-6.05898	-1.23138	-3.75286	3.57142	3.17592	6.66317	3.21493	1.09137	8.03467	1.47609	6.70696	1.2816	2.56811	0.924008	8.0697	0.203155	0.413568	3.71207	7.91162	3.78046	1.20601	9.5504	1.68177	7.9811	1.51668	3.0235	1.04745	9.60599	0.1665	0.465088
PTENP1	hsa-miR-19a-3p	PTEN	-0.194314	3.72886	-0.350335	-0.282295	3.80491	-0.555883	0	-5.69368	-1.16631	-3.49365	4.18741	0.708468	1.72827	0.747473	0.10439	2.11278	0.242361	1.77206	0.0886717	0.594149	-0.030334	2.14782	-0.257697	-0.063603	0.602712	1.69291	0.671109	-0.0377277	2.08795	0.127098	1.76239	0.00280057	0.536016	-0.163654	2.14354	-0.422732	-0.140463
PTENP1	hsa-miR-155-5p	MYB	-0.194314	9.52261	-1.38294	-0.282295	9.82243	-1.52083	0	-6.82231	-1.17508	-3.54103	3.88637	1.64061	4.36699	1.93776	0.0642033	5.27925	0.450278	4.53986	0.508308	1.64964	-0.107667	5.41755	-0.831238	0.155882	1.62462	4.46043	1.93425	-0.0149415	5.40898	0.396817	4.65054	0.467323	1.64303	-0.178013	5.56106	-0.930956	0.0935933
PTENP1	hsa-miR-302a	PTEN	-0.194314	0.108326	-0.350335	-0.282295	0.093586	-0.555883	0	-3.72936	-1.41713	-2.64555	2.79744	-0.196665	-0.0819995	-0.157659	-0.257663	-0.0595366	-0.210205	-0.0382075	-0.327281	-0.129957	-0.363096	-0.024503	-0.409433	-0.229984	-0.325119	-0.162752	-0.256722	-0.40886	-0.138843	-0.336817	-0.0932662	-0.424501	-0.206248	-0.505495	-0.0832546	-0.579007	-0.311384
PTENP1	hsa-miR-302b	PTEN	-0.194314	0.0793848	-0.350335	-0.282295	0.0444211	-0.555883	0	-3.72936	-1.41713	-2.64555	2.79744	-0.2039	-0.0964699	-0.164895	-0.260557	-0.0769011	-0.213823	-0.052678	-0.330899	-0.135745	-0.365991	-0.0418676	-0.41088	-0.231431	-0.33741	-0.187334	-0.269013	-0.413776	-0.168342	-0.342963	-0.117849	-0.430647	-0.216081	-0.510412	-0.112754	-0.581465	-0.313842
PTENP1	hsa-miR-302c	PTEN	-0.194314	0.00782107	-0.350335	-0.282295	0.00976395	-0.555883	0	-3.72936	-1.41713	-2.64555	2.79744	-0.221791	-0.132252	-0.182786	-0.267713	-0.119839	-0.222769	-0.0884599	-0.339844	-0.150058	-0.373147	-0.0848058	-0.414458	-0.235009	-0.346074	-0.204663	-0.277677	-0.417242	-0.189136	-0.347295	-0.135177	-0.434979	-0.223013	-0.513878	-0.133548	-0.583198	-0.315575
PTENP1	hsa-miR-302d	PTEN	-0.194314	0.0190315	-0.350335	-0.282295	0.013717	-0.555883	0	-3.72936	-1.41713	-2.64555	2.79744	-0.218988	-0.126647	-0.179983	-0.266592	-0.113113	-0.221367	-0.0828547	-0.338443	-0.147816	-0.372026	-0.0780796	-0.413897	-0.234449	-0.345086	-0.202686	-0.276689	-0.416847	-0.186764	-0.346801	-0.133201	-0.434485	-0.222222	-0.513482	-0.131176	-0.583001	-0.315377
PTENP1	hsa-miR-302f	PTEN	-0.194314	0	-0.350335	-0.282295	0	-0.555883	0	-3.72936	-1.41713	-2.64555	2.79744	-0.223746	-0.136162	-0.184741	-0.268495	-0.124532	-0.223746	-0.0923704	-0.340822	-0.151622	-0.373929	-0.0894985	-0.414849	-0.2354	-0.348515	-0.209545	-0.280118	-0.418219	-0.194995	-0.348515	-0.140059	-0.4362	-0.224965	-0.514854	-0.139406	-0.583686	-0.316063
PTENP1	hsa-miR-155-5p	SMAD3	-0.194314	9.52261	-0.721451	-0.282295	9.82243	-0.765766	0	-6.1948	-1.13995	-2.84118	4.03552	1.97135	4.53237	2.10313	0.461097	5.4777	0.781023	4.62255	0.720919	1.71579	0.327018	5.54985	-0.264256	0.207852	2.00215	4.6492	2.12302	0.438095	5.6355	0.774347	4.74492	0.703327	1.71853	0.312814	5.71208	-0.289117	0.150242
PTENP1	hsa-miR-155-5p	EGFR	-0.194314	9.52261	-4.18944	-0.282295	9.82243	-4.26017	0.333333	-6.82563	-1.1232	-2.81772	3.59488	0.237355	3.66537	1.23614	-1.6197	4.43731	-0.911305	4.23072	-0.178305	1.40232	-1.77956	4.88958	-3.06443	0.0382284	0.254949	3.7756	1.24942	-1.65855	4.58718	-0.931189	4.34979	-0.202501	1.40243	-1.80961	5.04653	-3.11042	-0.0207024
PTENP1	hsa-miR-155-5p	TCF3	-0.194314	9.52261	0.0460197	-0.282295	9.82243	-0.0570704	0	-6.77963	-1.18375	-3.03508	3.88637	2.35508	4.72423	2.295	0.921579	5.70794	1.16476	4.71848	0.882422	1.79254	0.763208	5.70334	0.325429	0.234079	2.3565	4.82637	2.30019	0.863312	5.84811	1.12869	4.83351	0.850136	1.7894	0.713739	5.85381	0.253548	0.173531
PTENP1	hsa-miR-155-5p	TP53	-0.194314	9.52261	0.285653	-0.282295	9.82243	0.176203	0.528321	-4.65408	-1.00512	-3.90469	4.8918	2.4749	4.78414	2.35491	1.06536	5.77983	1.35061	4.81448	1.01858	1.86933	0.967988	5.8041	0.578135	0.302977	2.47314	4.88469	2.35851	1.00328	5.91809	1.31137	4.92871	0.984704	1.86556	0.914703	5.9533	0.501167	0.24211
SAMMSON	hsa-miR-221-3p	TP53	0	8.92436	0.285653	0	8.94819	0.176203	0.528321	-4.19861	-0.976945	-3.74432	5.03503	2.37392	4.53359	2.3025	1.06383	5.44031	1.32441	4.56393	1.06556	1.86627	0.966706	5.46458	0.577619	0.438356	2.32515	4.51814	2.2811	1.00054	5.42177	1.27266	4.56216	1.04117	1.86009	0.903419	5.45698	0.49125	0.434075
SAMMSON	hsa-miR-195-5p	TCF3	0	3.97875	0.0460197	0	4.20066	-0.0570704	0	-6.91869	-1.211	-2.80589	3.94192	1.0177	2.00088	1.00619	0.425487	2.40106	0.520354	1.99513	0.290297	0.800352	0.250645	2.39645	0.0609118	0.113818	1.02163	2.08606	1.0359	0.385824	2.50328	0.496548	2.0932	0.292263	0.834425	0.210982	2.50898	-0.0104647	0.119759
SAMMSON	hsa-miR-195-5p	SMAD3	0	3.97875	-0.721451	0	4.20066	-0.765766	0	-6.33385	-1.1672	-2.61199	4.09107	0.633962	1.80901	0.814325	-0.0349956	2.17081	0.136618	1.89919	0.128794	0.723605	-0.185545	2.24296	-0.528773	0.0875903	0.667282	1.90889	0.858724	-0.0393936	2.29067	0.1422	2.00461	0.145454	0.763556	-0.189943	2.36724	-0.553129	0.0964701
SAMMSON	hsa-miR-221-3p	PTEN	0	8.92436	-0.350335	0	8.94819	-0.555883	0	-5.09141	-1.12568	-3.22131	4.40477	2.05592	4.3746	2.14351	0.682235	5.24951	0.940377	4.41839	0.87066	1.74984	0.556394	5.28455	0.0401091	0.365781	1.95911	4.33512	2.09808	0.561289	5.20215	0.840582	4.40461	0.822252	1.73405	0.435448	5.25774	-0.123138	0.356695
SAMMSON	hsa-miR-195-5p	MYB	0	3.97875	-1.38294	0	4.20066	-1.52083	0	-6.96136	-1.20234	-3.31184	3.94192	0.303218	1.64364	0.648953	-0.431889	1.97237	-0.194126	1.81651	-0.0838168	0.657456	-0.620229	2.11066	-1.09575	0.0356203	0.289752	1.72012	0.669959	-0.49243	2.06415	-0.23533	1.91023	-0.0905495	0.68805	-0.68077	2.21623	-1.19497	0.0398215
SAMMSON	hsa-miR-221-3p	E2F3	0	8.92436	0.77974	0	8.94819	0.769555	0.333333	-6.14132	-1.14031	-2.82318	4.23894	2.62096	4.65711	2.42602	1.36028	5.58854	1.54708	4.60131	1.12717	1.89618	1.21363	5.5439	0.923363	0.428548	2.62182	4.66648	2.42944	1.35655	5.59978	1.54497	4.61195	1.1276	1.89993	1.2099	5.55616	0.916406	0.42923
SAMMSON	hsa-miR-195-5p	E2F3	0	3.97875	0.77974	0	4.20066	0.769555	0.333333	-6.73584	-1.19573	-2.75436	4.15126	1.38456	2.18431	1.18962	0.865719	2.62117	0.928881	2.12851	0.48807	0.907057	0.702352	2.57653	0.659363	0.172908	1.43494	2.29272	1.24255	0.881799	2.75126	0.951527	2.23819	0.513263	0.950421	0.718432	2.70764	0.66231	0.183494
SAMMSON	hsa-miR-221-3p	CTNNB1	0	8.92436	1.06398	0	8.94819	0.912561	0	-6.0822	-1.11762	-2.47065	4.10993	2.76308	4.72817	2.49708	1.53082	5.67381	1.64754	4.59518	1.20777	1.89127	1.39181	5.56741	1.15839	0.42991	2.69333	4.70223	2.46519	1.44235	5.64268	1.5748	4.58816	1.1729	1.88089	1.30334	5.55142	1.03844	0.423531
SAMMSON	hsa-miR-106a-3p	CDK4	0	5.22259	0.613633	0	4.95699	1.13225	0	-6.00066	-1.10934	-2.62459	4.24828	1.61246	2.7647	1.45906	0.890439	3.31764	0.95964	2.688	0.634785	1.10588	0.753281	3.25628	0.614878	0.223232	1.80537	2.76156	1.52231	1.17505	3.31387	1.18575	2.62003	0.731239	1.10462	1.03789	3.20064	1.01649	0.235883
SAMMSON	hsa-miR-195-5p	CDK4	0	3.97875	0.613633	0	4.20066	1.13225	0	-6.27595	-1.1553	-2.7556	4.31709	1.3015	2.14278	1.1481	0.766055	2.57134	0.80416	2.06608	0.467322	0.857113	0.619311	2.50998	0.5431	0.156247	1.61629	2.38339	1.33323	1.09942	2.86007	1.09121	2.24186	0.624715	0.953357	0.952671	2.74685	0.969088	0.193274
SAMMSON	hsa-miR-195-5p	CCND1	0	3.97875	1.14495	0	4.20066	0.917318	0.333333	-6.71808	-1.16955	-2.47597	4.09107	1.56716	2.27561	1.28092	1.08484	2.73073	1.11149	2.17416	0.587565	0.943578	0.928031	2.64957	0.958084	0.194445	1.50882	2.32966	1.2795	0.970457	2.79559	1.02541	2.25666	0.558396	0.965198	0.813644	2.73719	0.787074	0.194159
SAMMSON	hsa-miR-92b	MITF	0	7.39366	4.01041	0	7.48278	3.97565	0.333333	-3.08276	-1.35676	-2.5945	3.1058	3.85362	4.69943	2.85102	3.14561	5.63932	2.97108	4.2398	1.80405	1.91311	3.0474	5.27161	3.4798	0.537767	3.85852	4.7353	2.86461	3.13367	5.68236	2.96484	4.28001	1.8065	1.92745	3.03546	5.31813	3.45646	0.540486
SAMMSON	hsa-miR-92a-2	MITF	0	14.2221	4.01041	0	13.9849	3.97565	0.333333	-6.96992	-1.32699	-2.5945	3.43914	5.56073	8.11366	4.55813	3.82845	9.73639	3.82463	7.65402	2.54748	3.2788	3.64215	9.36868	3.73312	0.835139	5.48405	7.98637	4.49014	3.78388	9.58364	3.77761	7.53108	2.50914	3.22788	3.59758	9.21941	3.69346	0.821541
SAMMSON	hsa-miR-92a-1	TP53	0	14.3578	0.285653	0	14.1179	0.176203	0.528321	-5.14017	-1.06303	-2.97034	4.17338	3.73229	7.25033	3.66087	1.60718	8.7004	2.0036	7.28067	1.70989	2.95297	1.48217	8.72467	0.82141	0.696089	3.61758	7.10302	3.57353	1.51751	8.52362	1.91888	7.14703	1.65254	2.89404	1.39251	8.55883	0.721855	0.678621
SAMMSON	hsa-miR-9-1	NFKB1	0	11.0647	0.0388044	0	10.7331	0.0539517	0.528321	-6.58366	-1.21846	-2.46236	3.7556	2.78559	5.54207	2.77589	1.12976	6.65049	1.46854	5.60326	1.18939	2.26966	0.967035	6.69944	0.421559	0.500232	2.71024	5.38002	2.69675	1.10568	6.45602	1.43465	5.43932	1.15172	2.20484	0.942955	6.50346	0.417092	0.484406
SAMMSON	hsa-miR-9-1	TP53	0	11.0647	0.285653	0	10.7331	0.176203	0.528321	-5.36828	-1.07432	-2.97034	4.31172	2.90901	5.60379	2.8376	1.27787	6.72454	1.59196	5.63412	1.29509	2.29435	1.15034	6.74881	0.654229	0.530171	2.77137	5.41058	2.72732	1.17903	6.4927	1.49577	5.4546	1.22627	2.21707	1.0515	6.52791	0.550085	0.508114
SNHG5	hsa-let-7a-3p	CDK4	-0.0914464	14.0719	0.613633	0.391708	14.5528	1.13225	0	-8.89313	-1.39613	-0.941041	3.3023	3.80194	7.16651	3.62567	1.74794	8.6181	2.04295	7.08981	1.61893	2.82088	1.55888	8.55674	0.99173	0.562021	4.30225	7.65738	4.11711	2.25214	9.11052	2.48315	7.51585	2.05026	3.25881	2.01477	8.99729	1.45482	0.998518
SNHG5	hsa-let-7a-3p	GATA3	-0.0914464	14.0719	-1.42855	0.391708	14.5528	0.764254	0	-9.86389	-1.45291	-0.949332	2.83062	2.78084	6.65596	3.11512	0.522628	8.00545	1.02185	6.83453	1.06127	2.61666	0.295884	8.1483	-0.679705	0.441068	4.11825	7.56538	4.02511	2.03134	9.00012	2.29915	7.46985	1.91116	3.22201	1.75628	8.92369	1.12274	0.961274
SNHG5	hsa-miR-106a-3p	CDK4	-0.0914464	5.22259	0.613633	0.391708	4.95699	1.13225	0	-7.91851	-1.25947	-1.5152	3.53578	1.5896	2.74184	1.41333	0.863005	3.3085	0.936779	2.66514	0.53684	1.05101	0.693215	3.24714	0.568529	0.129187	1.9033	2.85949	1.71816	1.29256	3.35304	1.28367	2.71795	0.874871	1.33965	1.07445	3.23982	0.994299	0.528361
SNHG5	hsa-miR-125a-3p	CDK4	-0.0914464	10.4005	0.613633	0.391708	10.2232	1.13225	0	-8.88743	-1.29059	-1.13603	2.96896	2.88407	5.33078	2.7078	1.38079	6.41522	1.58401	5.25407	1.14696	2.08659	1.18131	6.35386	0.79773	0.373234	3.21985	5.49259	3.03472	1.81918	6.51277	1.94195	5.35106	1.49603	2.39289	1.57138	6.39954	1.22792	0.776825
SNHG5	hsa-miR-130b-3p	CDK4	-0.0914464	6.46161	0.613633	0.391708	6.44104	1.13225	0	-8.59394	-1.412	-2.24334	3.16395	1.89936	3.36135	1.72309	0.986907	4.05191	1.09166	3.28465	0.63147	1.29882	0.768918	3.99055	0.582281	0.167038	2.27431	3.60151	2.08918	1.44097	4.24347	1.46918	3.45998	1.00013	1.63646	1.17466	4.13025	1.0203	0.578464
SNHG5	hsa-miR-155-5p	CDK4	-0.0914464	9.52261	0.613633	0.391708	9.82243	1.13225	0	-7.48963	-1.23754	-1.67717	3.7664	2.66461	4.89185	2.48834	1.29301	5.88851	1.47428	4.81515	1.09058	1.91102	1.1362	5.82715	0.796516	0.350681	3.11966	5.2922	2.93452	1.7791	6.2723	1.89185	5.15067	1.49928	2.31274	1.57398	6.15908	1.25056	0.778126
SNHG5	hsa-miR-195-5p	CDK4	-0.0914464	3.97875	0.613633	0.391708	4.20066	1.13225	0	-8.1938	-1.30542	-1.6462	3.60459	1.27864	2.11992	1.10237	0.738621	2.5622	0.781299	2.04322	0.369378	0.802246	0.559245	2.50083	0.496751	0.0622017	1.71422	2.48132	1.52908	1.21693	2.89924	1.18913	2.33979	0.768348	1.18838	0.989236	2.78602	0.946896	0.485751
SNHG5	hsa-miR-449a	CDK4	-0.0914464	0.226595	0.613633	0.391708	0.232527	1.13225	0	-9.209	-1.42166	-1.52003	3.07627	0.340603	0.243844	0.164334	0.363405	0.310902	0.312279	0.16714	-0.147566	0.0518144	0.145689	0.249539	0.270803	-0.144576	0.722183	0.497252	0.537047	0.820114	0.518361	0.693117	0.355721	0.224406	0.394755	0.554083	0.405136	0.71015	0.268175
SPRY4-IT1	hsa-miR-17-5p	TP53	0.199552	10.4546	0.285653	0.213507	10.264	0.176203	0.528321	-5.11102	-1.02686	-3.78279	4.67933	2.80636	5.34859	2.78483	1.27672	6.3784	1.56558	5.37892	1.31422	2.29204	1.12573	6.40267	0.630195	0.657553	2.70748	5.22943	2.7168	1.19617	6.23261	1.49052	5.27344	1.27001	2.25136	1.04379	6.26782	0.533804	0.653715
SPRY4-IT1	hsa-miR-17-5p	TCF3	0.199552	10.4546	0.0460197	0.213507	10.264	-0.0570704	0	-7.23657	-1.20549	-2.91318	3.67389	2.68654	5.28868	2.72493	1.13294	6.30651	1.37972	5.28293	1.17806	2.21525	0.920947	6.30191	0.377489	0.588655	2.59084	5.17111	2.65849	1.05621	6.16263	1.30784	5.17824	1.13544	2.1752	0.842825	6.16833	0.286185	0.585135
SPRY4-IT1	hsa-miR-195-5p	TCF3	0.199552	3.97875	0.0460197	0.213507	4.20066	-0.0570704	0	-7.84273	-1.26365	-2.89148	3.51208	1.06759	2.05077	1.10597	0.485353	2.42101	0.570242	2.04502	0.343444	0.920083	0.253253	2.41641	0.0335864	0.254808	1.07501	2.13944	1.14265	0.449876	2.52463	0.549924	2.14657	0.352388	0.96253	0.216381	2.53033	-0.0370923	0.271913
SPRY4-IT1	hsa-miR-17-5p	STAT3	0.199552	10.4546	-0.23001	0.213507	10.264	-0.236203	0.333333	-6.78297	-1.20656	-2.66264	3.52075	2.54853	5.21968	2.65592	0.967317	6.2237	1.28337	5.29009	1.12624	2.22098	0.769077	6.28003	0.170413	0.598394	2.50127	5.12632	2.6137	0.94873	6.10889	1.25994	5.19752	1.10785	2.19062	0.749094	6.16584	0.156628	0.59972
SPRY4-IT1	hsa-miR-17-5p	SMAD3	0.199552	10.4546	-0.721451	0.213507	10.264	-0.765766	0	-6.65173	-1.16169	-2.71928	3.82304	2.30281	5.09682	2.53306	0.672453	6.07627	0.995985	5.187	1.01656	2.1385	0.484756	6.14841	-0.212196	0.562427	2.23649	4.99393	2.48131	0.630992	5.95002	0.953493	5.08965	0.988635	2.10433	0.4419	6.0266	-0.256479	0.561847
SPRY4-IT1	hsa-miR-195-5p	SMAD3	0.199552	3.97875	-0.721451	0.213507	4.20066	-0.765766	0	-7.25789	-1.21985	-2.69759	3.66124	0.68385	1.8589	0.914101	0.02487	2.19077	0.186506	1.94908	0.181942	0.843336	-0.182938	2.26292	-0.556098	0.228581	0.720659	1.96227	0.965478	0.0246586	2.31202	0.195576	2.05799	0.205579	0.89166	-0.184545	2.38859	-0.579757	0.248625
SPRY4-IT1	hsa-miR-17-5p	PTEN	0.199552	10.4546	-0.350335	0.213507	10.264	-0.555883	0	-6.00381	-1.17559	-3.25978	4.04907	2.48837	5.18959	2.62584	0.895123	6.1876	1.18154	5.23339	1.11932	2.17561	0.715414	6.22264	0.0926855	0.584978	2.34143	5.0464	2.53378	0.756922	6.01298	1.05843	5.11589	1.05109	2.12532	0.575818	6.06857	-0.0805843	0.576335
SPRY4-IT1	hsa-miR-34a-3p	PTEN	0.199552	7.72279	-0.350335	0.213507	7.65388	-0.555883	0	-6.31553	-1.19577	-3.35273	3.73811	1.80542	3.8237	1.94289	0.621944	4.54853	0.840069	3.86749	0.754856	1.62926	0.42384	4.58356	-0.0622992	0.439191	1.68891	3.74135	1.88125	0.49591	4.44692	0.73217	3.81083	0.701833	1.60329	0.296412	4.5025	-0.229485	0.436632
SPRY4-IT1	hsa-miR-17-5p	MYC	0.199552	10.4546	0.776707	0.213507	10.264	0.655344	0.528321	-5.68773	-1.11738	-3.39042	4.42089	3.05189	5.47135	2.9076	1.57135	6.52572	1.8111	5.44031	1.42032	2.34115	1.40703	6.50088	1.00971	0.675439	2.94705	5.34921	2.83659	1.48366	6.37635	1.73009	5.33333	1.37313	2.29927	1.31794	6.36365	0.903784	0.671006
SPRY4-IT1	hsa-miR-195-5p	MYB	0.199552	3.97875	-1.38294	0.213507	4.20066	-1.52083	0	-7.88541	-1.25499	-3.39743	3.51208	0.353106	1.69353	0.748729	-0.372023	1.99232	-0.144238	1.8664	-0.0306695	0.777187	-0.617622	2.13062	-1.12308	0.176611	0.343129	1.7735	0.776713	-0.428377	2.0855	-0.181954	1.9636	-0.0304246	0.816154	-0.675372	2.23758	-1.2216	0.191976
SPRY4-IT1	hsa-miR-17-5p	E2F3	0.199552	10.4546	0.77974	0.213507	10.264	0.769555	0.333333	-7.05372	-1.19022	-2.86165	3.88324	3.0534	5.47211	2.90836	1.57317	6.52663	1.78825	5.41631	1.37583	2.32195	1.37265	6.48198	0.97594	0.647745	3.00415	5.37776	2.86514	1.55218	6.41061	1.76282	5.32324	1.35644	2.29119	1.35027	6.36699	0.95896	0.648871
SPRY4-IT1	hsa-miR-195-5p	E2F3	0.199552	3.97875	0.77974	0.213507	4.20066	0.769555	0.333333	-7.65988	-1.24838	-2.83996	3.72143	1.43445	2.2342	1.2894	0.925585	2.64113	0.978769	2.1784	0.541218	1.02679	0.70496	2.59649	0.632037	0.313898	1.48832	2.3461	1.34931	0.945851	2.77261	1.0049	2.29157	0.573388	1.07853	0.723831	2.72899	0.635682	0.335649
TUG1	hsa-miR-27b-5p	AKT1	-0.262495	9.85631	0.413682	-0.231327	9.6803	0.879911	0	-5.6916	-1.09669	-2.79164	4.13928	2.60529	4.96595	2.43625	1.15509	6.01164	1.37326	4.91424	1.03419	1.85513	1.04532	5.97027	0.67462	0.235495	2.8022	5.0023	2.52439	1.42658	6.04902	1.59216	4.89231	1.14433	1.88525	1.3137	5.96103	1.04036	0.274941
TUG1	hsa-miR-27b-5p	ATF1	-0.262495	9.85631	-0.570087	-0.231327	9.6803	-0.607564	0	-5.20889	-1.13049	-1.97496	4.13928	2.11341	4.72001	2.19031	0.56483	5.71651	0.881371	4.79127	0.827799	1.75676	0.486703	5.77352	-0.0807553	0.202127	2.05846	4.63043	2.15252	0.534093	5.60278	0.848424	4.70637	0.812012	1.73651	0.45285	5.66353	-0.117979	0.216387
TUG1	hsa-miR-27b-5p	CDK4	-0.262495	9.85631	0.613633	-0.231327	9.6803	1.13225	0	-5.73648	-1.08127	-2.916	4.27763	2.70527	5.01594	2.48624	1.27506	6.07162	1.47323	4.93923	1.0837	1.87513	1.16491	6.01026	0.834194	0.2453	2.92837	5.06538	2.58747	1.57798	6.12472	1.71833	4.92385	1.20693	1.91049	1.46471	6.0115	1.24184	0.287364
TUG1	hsa-miR-27b-5p	CDKN2A	-0.262495	9.85631	-0.148305	-0.231327	9.6803	0.126467	0.333333	-6.23629	-1.04758	-2.4156	3.85662	2.3243	4.82545	2.29575	0.817899	5.84304	1.13393	4.88566	0.881125	1.83227	0.698077	5.89121	0.214975	0.219035	2.42548	4.81394	2.33603	0.974512	5.82299	1.25711	4.83979	0.943401	1.84324	0.851574	5.84367	0.427551	0.248907
TUG1	hsa-miR-27b-5p	CTNNB1	-0.262495	9.85631	1.06398	-0.231327	9.6803	0.912561	0	-6.13725	-1.09902	-2.56224	3.98279	2.93044	5.12853	2.59882	1.54527	6.20673	1.69841	4.99553	1.18505	1.92016	1.42613	6.10033	1.18548	0.263322	2.81852	5.01046	2.53255	1.44617	6.05882	1.60849	4.89639	1.14077	1.88852	1.32391	5.96756	1.0571	0.271885
TUG1	hsa-miR-27b-5p	E2F1	-0.262495	9.85631	1.08321	-0.231327	9.6803	1.04685	0.333333	-5.0605	-1.08964	-3.51268	4.41598	2.94006	5.13333	2.60363	1.55681	6.2125	1.74969	5.0396	1.20763	1.95542	1.45189	6.13751	1.21509	0.288061	2.88567	5.04403	2.56612	1.52674	6.0991	1.7173	4.95484	1.19212	1.93528	1.4187	6.02775	1.17876	0.302377
TUG1	hsa-miR-27b-5p	E2F3	-0.262495	9.85631	0.77974	-0.231327	9.6803	0.769555	0.333333	-6.19637	-1.12171	-2.91477	4.1118	2.78832	5.05746	2.52776	1.37473	6.12146	1.59795	5.00166	1.10444	1.92507	1.24795	6.07682	0.950457	0.26196	2.74702	4.97471	2.4968	1.36036	6.01591	1.57865	4.92018	1.09548	1.90755	1.23047	5.97229	0.935066	0.277584
TUG1	hsa-miR-27b-5p	ETV5	-0.262495	9.85631	3.17628	-0.231327	9.6803	2.93567	0	-5.96531	-1.14654	-3.27726	3.61096	3.98659	5.6566	3.1269	2.81265	6.84042	2.75456	5.25957	1.68304	2.13139	2.66945	6.52279	2.85126	0.356907	3.83008	5.51624	3.03833	2.66003	6.66575	2.62004	5.14928	1.61647	2.09083	2.51371	6.37218	2.65153	0.36101
TUG1	hsa-miR-27b-5p	EZH2	-0.262495	9.85631	0.66216	-0.231327	9.6803	0.520693	0	-5.7693	-1.12502	-3.40343	3.98279	2.72953	5.02807	2.49837	1.30418	6.08618	1.49749	4.9453	1.06899	1.87998	1.17255	6.01997	0.851544	0.23699	2.62259	4.91249	2.43458	1.21105	5.94126	1.41255	4.8474	1.0272	1.84933	1.07631	5.88919	0.731129	0.246051
TUG1	hsa-miR-27b-5p	GATA3	-0.262495	9.85631	-1.42855	-0.231327	9.6803	0.764254	0	-6.70724	-1.13805	-2.92429	3.80595	1.68418	4.50539	1.97569	0.0497511	5.45897	0.452139	4.68396	0.52604	1.67091	-0.0980902	5.60182	-0.837242	0.124346	2.74437	4.97338	2.49547	1.35718	6.01432	1.53433	4.87785	1.06782	1.87369	1.20623	5.9379	0.909761	0.25012
TUG1	hsa-miR-106a-3p	CDK4	-0.262495	5.22259	0.613633	-0.231327	4.95699	1.13225	0	-5.25782	-1.03653	-2.55437	4.51111	1.54684	2.69908	1.32781	0.81169	3.2914	0.894017	2.62238	0.539434	0.948385	0.729499	3.23003	0.630471	0.0275951	1.74754	2.70373	1.40665	1.10565	3.29074	1.12792	2.5622	0.651472	0.965827	1.02034	3.17751	1.03364	0.0651799
TUG1	hsa-miR-107	PTEN	-0.262495	7.12777	-0.350335	-0.231327	7.11929	-0.555883	0	-5.24452	-1.1667	-3.23877	3.9443	1.54115	3.41068	1.56311	0.423828	4.14531	0.65018	3.45447	0.493838	1.23302	0.307435	4.18035	-0.0796466	0.0575549	1.44405	3.36284	1.52519	0.309001	4.08168	0.554138	3.43233	0.456974	1.22947	0.189491	4.13726	-0.242951	0.0717873
TUG1	hsa-miR-107	IL6	-0.262495	7.12777	-0.770725	-0.231327	7.11929	-0.504727	0.333333	-5.40453	-1.1262	-2.80832	3.61096	1.33096	3.30558	1.45801	0.171594	4.0192	0.481652	3.44359	0.38804	1.22432	0.054641	4.1296	-0.416518	0.0529221	1.46963	3.37563	1.53798	0.339695	4.09702	0.621383	3.48039	0.469063	1.26792	0.219625	4.18083	-0.202585	0.0907318
TUG1	hsa-miR-125a-3p	MYC	-0.262495	10.4005	0.776707	-0.231327	10.2232	0.655344	0.528321	-5.32064	-1.03525	-2.70274	4.31612	2.92285	5.32879	2.66305	1.42732	6.44704	1.68883	5.29774	1.21478	2.0531	1.33501	6.4222	1.0097	0.315997	2.82564	5.2176	2.60397	1.34613	6.30739	1.61378	5.20173	1.17787	2.02421	1.2507	6.29469	0.905306	0.326
TUG1	hsa-miR-125a-3p	CDK4	-0.262495	10.4005	0.613633	-0.231327	10.2232	1.13225	0	-6.22675	-1.06765	-2.17521	3.9443	2.84131	5.28802	2.62228	1.32948	6.39812	1.54125	5.21131	1.14955	1.98396	1.21759	6.33676	0.859672	0.271643	3.06409	5.33683	2.7232	1.63227	6.45046	1.78619	5.1953	1.27263	2.01907	1.51727	6.33724	1.26726	0.313644
TUG1	hsa-miR-130b-3p	CDK4	-0.262495	6.46161	0.613633	-0.231327	6.44104	1.13225	0	-5.93325	-1.18907	-3.28251	4.13928	1.85659	3.31859	1.63756	0.935592	4.03481	1.04889	3.24188	0.634063	1.19619	0.805203	3.97344	0.644223	0.0654468	2.11855	3.44575	1.77766	1.25405	4.18117	1.31342	3.30422	0.77673	1.26264	1.12055	4.06794	1.05965	0.115283
TUG1	hsa-miR-130b-3p	E2F1	-0.262495	6.46161	1.08321	-0.231327	6.44104	1.04685	0.333333	-5.25728	-1.19743	-3.87919	4.27763	2.09138	3.43598	1.75496	1.21734	4.17568	1.32535	3.34225	0.757998	1.27648	1.09218	4.10069	1.02512	0.108208	2.07585	3.4244	1.75631	1.20282	4.15555	1.31239	3.33521	0.761921	1.28743	1.07454	4.0842	0.996559	0.130296
TUG1	hsa-miR-130b-3p	STAT3	-0.262495	6.46161	-0.23001	-0.231327	6.44104	-0.236203	0.333333	-6.12239	-1.24584	-3.08227	3.61096	1.43477	3.10768	1.42665	0.429406	3.78171	0.668739	3.1781	0.405215	1.14516	0.284667	3.83805	-0.0450411	0.0327564	1.43433	3.10364	1.43555	0.432984	3.77063	0.670864	3.17483	0.41668	1.15912	0.285129	3.82759	-0.0494649	0.0563524
TUG1	hsa-miR-130b-3p	PTEN	-0.262495	6.46161	-0.350335	-0.231327	6.44104	-0.555883	0	-5.34323	-1.21488	-3.67941	4.13928	1.37461	3.0776	1.39657	0.357211	3.74561	0.56691	3.12139	0.3983	1.09979	0.231005	3.78065	-0.122768	0.0193398	1.27449	3.02372	1.35563	0.241176	3.67473	0.469357	3.0932	0.359926	1.09382	0.111853	3.73032	-0.286677	0.0329681
TUG1	hsa-miR-130b-3p	ZNF217	-0.262495	6.46161	-0.261797	-0.231327	6.44104	-0.309916	0	-6.57644	-1.23061	-3.57956	3.91326	1.41888	3.09973	1.41871	0.410334	3.77218	0.611179	3.13246	0.377462	1.10865	0.24975	3.79836	-0.0863152	0.00657786	1.39747	3.08521	1.41712	0.388756	3.74852	0.59234	3.12395	0.378445	1.11842	0.225056	3.77951	-0.124281	0.0280775
TUG1	hsa-miR-137	MITF	-0.262495	1.28968	4.01041	-0.231327	1.11898	3.97565	0.333333	-6.38157	-1.26631	-2.52429	3.70197	2.262	1.58182	1.19377	2.45646	1.95068	2.14246	1.12218	0.83037	0.534812	2.32096	1.58297	3.09793	-0.00920255	2.20974	1.49557	1.158	2.42789	1.84095	2.11153	1.04028	0.815929	0.515899	2.28927	1.47672	3.06315	0.00545913
TUG1	hsa-miR-155-5p	MYC	-0.262495	9.52261	0.776707	-0.231327	9.82243	0.655344	0.528321	-3.92284	-0.982205	-3.24389	5.11356	2.70338	4.88986	2.44358	1.33954	5.92033	1.5791	4.85881	1.1584	1.87753	1.2899	5.89549	1.00849	0.293444	2.72545	5.01722	2.50378	1.30605	6.06693	1.56368	5.00134	1.18112	1.94406	1.2533	6.05423	0.927946	0.327301
TUG1	hsa-miR-155-5p	CTNNB1	-0.262495	9.52261	1.06398	-0.231327	9.82243	0.912561	0	-5.22972	-1.03236	-2.36259	4.44689	2.84702	4.96168	2.5154	1.5119	6.00651	1.65669	4.82868	1.19452	1.85342	1.43371	5.90012	1.20975	0.267112	2.85406	5.08152	2.56808	1.46038	6.14409	1.62625	4.96745	1.20972	1.91695	1.37907	6.05284	1.10516	0.299466
TUG1	hsa-miR-155-5p	CDKN2A	-0.262495	9.52261	-0.148305	-0.231327	9.82243	0.126467	0.333333	-5.32876	-0.980914	-2.21595	4.32072	2.24088	4.65861	2.21233	0.78453	5.64283	1.09222	4.71881	0.8906	1.76553	0.705657	5.69099	0.239239	0.222825	2.46101	4.885	2.37156	0.988725	5.90827	1.27487	4.91086	1.01235	1.87167	0.906735	5.92895	0.475607	0.276488
TUG1	hsa-miR-155-5p	MITF	-0.262495	9.52261	4.01041	-0.231327	9.82243	3.97565	0.333333	-4.15743	-1.02886	-3.26042	4.83274	4.32023	5.69828	3.25201	3.27976	6.89044	3.17157	5.23865	1.94874	2.1814	3.21566	6.52273	3.58098	0.438147	4.3856	5.8473	3.33386	3.29824	7.06302	3.19947	5.39201	1.99312	2.25659	3.23102	6.69879	3.56973	0.476334
TUG1	hsa-miR-155-5p	CDK4	-0.262495	9.52261	0.613633	-0.231327	9.82243	1.13225	0	-4.82894	-1.01461	-2.71635	4.74174	2.62185	4.84909	2.40281	1.24169	5.87141	1.43152	4.77239	1.09317	1.80839	1.17249	5.81005	0.858458	0.249089	2.9639	5.13645	2.62301	1.59219	6.21	1.7361	4.99491	1.27588	1.93891	1.51987	6.09677	1.2899	0.314945
TUG1	hsa-miR-155-5p	AKT1	-0.262495	9.52261	0.413682	-0.231327	9.82243	0.879911	0	-4.78407	-1.03003	-2.59199	4.60339	2.52187	4.7991	2.35283	1.12172	5.81142	1.33154	4.74739	1.04367	1.78839	1.0529	5.77006	0.698884	0.239285	2.83773	5.07336	2.55992	1.44079	6.1343	1.60993	4.96337	1.21328	1.91368	1.36886	6.04631	1.08842	0.302521
TUG1	hsa-miR-155-5p	NFKB1	-0.262495	9.52261	0.0388044	-0.231327	9.82243	0.0539517	0.528321	-4.56151	-1.03583	-3.12827	4.81587	2.33443	4.70538	2.25911	0.896796	5.69896	1.21015	4.76657	0.946601	1.80374	0.825301	5.74791	0.396306	0.245619	2.42475	4.86687	2.35343	0.945216	5.88651	1.26299	4.92617	1.00345	1.88392	0.870605	5.93395	0.424973	0.286301
TUG1	hsa-miR-155-5p	STAT3	-0.262495	9.52261	-0.23001	-0.231327	9.82243	-0.236203	0.333333	-5.01808	-1.07138	-2.51611	4.21341	2.20002	4.63818	2.1919	0.735507	5.61832	1.05136	4.7086	0.864322	1.75736	0.651952	5.67465	0.169194	0.216399	2.27967	4.79433	2.28089	0.771123	5.79946	1.09354	4.86552	0.915834	1.8354	0.684452	5.85642	0.180789	0.256014
TUG1	hsa-miR-155-5p	IL6	-0.262495	9.52261	-0.770725	-0.231327	9.82243	-0.504727	0.333333	-4.39893	-0.999924	-2.6828	4.4084	1.92967	4.503	2.05672	0.411078	5.4561	0.781007	4.64101	0.751609	1.70329	0.345496	5.56651	-0.245405	0.19835	2.14541	4.7272	2.21376	0.610009	5.71891	0.959275	4.83196	0.871169	1.80855	0.54131	5.80271	-0.0160573	0.251574
TUG1	hsa-miR-155-5p	SMAD3	-0.262495	9.52261	-0.721451	-0.231327	9.82243	-0.765766	0	-4.88685	-1.02651	-2.57275	4.51571	1.9543	4.51532	2.06904	0.440642	5.47088	0.763977	4.6055	0.754642	1.67488	0.367632	5.54303	-0.213415	0.180432	2.01489	4.66194	2.1485	0.453385	5.6406	0.787089	4.75766	0.796624	1.74911	0.377258	5.71717	-0.232318	0.218141
TUG1	hsa-miR-17-5p	MYC	-0.262495	10.4546	0.776707	-0.231327	10.264	0.655344	0.528321	-4.02085	-0.99192	-3.23461	5.11356	2.93637	5.35584	2.67657	1.43273	6.47951	1.69559	5.32479	1.27182	2.06392	1.38064	6.45467	1.05262	0.338812	2.83584	5.238	2.61417	1.35021	6.33187	1.61888	5.22212	1.23324	2.03237	1.295	6.31917	0.947563	0.348148
TUG1	hsa-miR-17-5p	E2F3	-0.262495	10.4546	0.77974	-0.231327	10.264	0.769555	0.333333	-5.38684	-1.06476	-2.70584	4.5759	2.93789	5.3566	2.67733	1.43455	6.48042	1.67274	5.3008	1.22734	2.04473	1.34626	6.43578	1.01886	0.311118	2.89294	5.26655	2.64272	1.41873	6.36613	1.65161	5.21203	1.21655	2.02429	1.32733	6.32251	1.00274	0.326013
TUG1	hsa-miR-17-5p	TP53	-0.262495	10.4546	0.285653	-0.231327	10.264	0.176203	0.528321	-3.44414	-0.901397	-3.62698	5.37199	2.69085	5.23308	2.55381	1.1381	6.33219	1.45007	5.26341	1.16572	2.01482	1.09934	6.35646	0.673114	0.320925	2.59627	5.11822	2.49439	1.06272	6.18813	1.37931	5.16223	1.13012	1.98446	1.02084	6.22334	0.577582	0.330857
TUG1	hsa-miR-17-5p	E2F1	-0.262495	10.4546	1.08321	-0.231327	10.264	1.04685	0.333333	-4.25098	-1.03269	-3.30375	4.88008	3.08963	5.43247	2.7532	1.61664	6.57146	1.82447	5.33873	1.33052	2.07507	1.5502	6.49647	1.28349	0.337219	3.03159	5.33588	2.71205	1.58511	6.44932	1.79026	5.24669	1.31319	2.05202	1.51556	6.37797	1.24643	0.350805
TUG1	hsa-miR-17-5p	TCF3	-0.262495	10.4546	0.0460197	-0.231327	10.264	-0.0570704	0	-5.56969	-1.08003	-2.75737	4.36656	2.57103	5.17317	2.4939	0.994321	6.2603	1.26421	5.16742	1.02956	1.93802	0.894558	6.2557	0.420407	0.252028	2.47963	5.0599	2.43607	0.922759	6.11814	1.19663	5.06703	0.995552	1.9083	0.819879	6.12385	0.329964	0.262278
TUG1	hsa-miR-17-5p	STAT3	-0.262495	10.4546	-0.23001	-0.231327	10.264	-0.236203	0.333333	-5.11609	-1.0811	-2.50683	4.21341	2.43302	5.10416	2.4249	0.828703	6.1775	1.16786	5.17458	0.977741	1.94375	0.742688	6.23383	0.213331	0.261767	2.39007	5.01512	2.39128	0.81528	6.0644	1.14873	5.08631	0.967954	1.92372	0.726147	6.12136	0.200406	0.276862
TUG1	hsa-miR-17-5p	PTEN	-0.262495	10.4546	-0.350335	-0.231327	10.264	-0.555883	0	-4.33693	-1.05014	-3.10397	4.74174	2.37285	5.07408	2.39481	0.756508	6.1414	1.06603	5.11787	0.970826	1.89839	0.689025	6.17643	0.135604	0.24835	2.23023	4.9352	2.31136	0.623471	5.9685	0.947226	5.00468	0.911199	1.85841	0.552872	6.02409	-0.0368056	0.253477
TUG1	hsa-miR-17-5p	SMAD3	-0.262495	10.4546	-0.721451	-0.231327	10.264	-0.765766	0	-4.98485	-1.03623	-2.56347	4.51571	2.1873	4.9813	2.30203	0.533839	6.03006	0.880473	5.07148	0.868061	1.86127	0.458367	6.10221	-0.169278	0.2258	2.12528	4.88272	2.25889	0.497542	5.90553	0.842284	4.97845	0.848743	1.83743	0.418953	5.98211	-0.212701	0.238989
TUG1	hsa-miR-184	MYC	-0.262495	3.13031	0.776707	-0.231327	3.21357	0.655344	0.528321	-5.43049	-1.09978	-2.50775	3.98279	1.10531	1.69371	0.845507	0.700307	2.08495	0.780059	1.66266	0.296242	0.599068	0.600175	2.06011	0.638375	-0.0514194	1.07323	1.71279	0.851566	0.645166	2.10162	0.737577	1.69691	0.291893	0.622285	0.541917	2.08891	0.547007	-0.0283904
TUG1	hsa-miR-18a-5p	TP53	-0.262495	3.93488	0.285653	-0.231327	3.90437	0.176203	0.528321	-3.50138	-0.905502	-3.83993	5.27037	1.06092	1.97323	0.923887	0.486132	2.42038	0.635103	2.00356	0.339012	0.710877	0.43797	2.44464	0.337731	-0.00975853	1.00636	1.93841	0.90448	0.426761	2.37235	0.584356	1.98242	0.32342	0.71253	0.375482	2.40756	0.250203	0.0081774
TUG1	hsa-miR-18a-5p	PTEN	-0.262495	3.93488	-0.350335	-0.231327	3.90437	-0.555883	0	-4.39417	-1.05424	-3.31692	4.64012	0.742929	1.81423	0.764889	0.104539	2.22958	0.251069	1.85803	0.144116	0.594446	0.0276579	2.26461	-0.199779	-0.0823336	0.64032	1.75538	0.721459	-0.0124909	2.15273	0.152273	1.82487	0.104499	0.58649	-0.0924884	2.20831	-0.364185	-0.0692026
TUG1	hsa-miR-18a-5p	SMAD3	-0.262495	3.93488	-0.721451	-0.231327	3.90437	-0.765766	0	-5.04209	-1.04033	-2.77643	4.41409	0.557371	1.72145	0.672111	-0.118131	2.11824	0.0655111	1.81164	0.0413515	0.557335	-0.203	2.19039	-0.50466	-0.104884	0.535378	1.70291	0.668988	-0.138421	2.08976	0.0473315	1.79863	0.0420426	0.565501	-0.226407	2.16634	-0.54008	-0.0836911
TUG1	hsa-miR-192	ATF1	-0.262495	8.43164	-0.570087	-0.231327	8.3582	-0.607564	0	-5.4427	-1.20706	-1.03918	3.47262	1.75724	4.00768	1.83414	0.422364	4.86171	0.703288	4.07894	0.648426	1.47182	0.343205	4.91872	-0.15302	0.130378	1.72794	3.96938	1.822	0.401884	4.80952	0.683161	4.04532	0.645461	1.47209	0.319608	4.87028	-0.185115	0.149766
TUG1	hsa-miR-195-5p	E2F3	-0.262495	3.97875	0.77974	-0.231327	4.20066	0.769555	0.333333	-5.993	-1.12293	-2.68415	4.41409	1.31893	2.11869	1.05838	0.786971	2.59492	0.863257	2.06289	0.39272	0.749561	0.678571	2.55028	0.674956	-0.0227294	1.37711	2.23489	1.12689	0.812401	2.72813	0.893695	2.18036	0.433496	0.811625	0.700884	2.68451	0.679461	0.0127908
TUG1	hsa-miR-195-5p	CDK4	-0.262495	3.97875	0.613633	-0.231327	4.20066	1.13225	0	-5.53311	-1.08249	-2.68538	4.57993	1.23588	2.07716	1.01685	0.687306	2.54509	0.738537	2.00046	0.371972	0.699616	0.595529	2.48373	0.558693	-0.0393899	1.55846	2.32556	1.21756	1.03002	2.83694	1.03337	2.18403	0.544948	0.814561	0.935123	2.72371	0.986239	0.0225704
TUG1	hsa-miR-195-5p	TCF3	-0.262495	3.97875	0.0460197	-0.231327	4.20066	-0.0570704	0	-6.17585	-1.13819	-2.73567	4.20475	0.952074	1.93526	0.874945	0.346738	2.37481	0.45473	1.9295	0.194946	0.642855	0.226864	2.3702	0.0765045	-0.0818194	0.963798	2.02823	0.920234	0.316426	2.48014	0.438716	2.03537	0.212496	0.695629	0.193434	2.48585	0.00668636	-0.0509444
TUG1	hsa-miR-195-5p	SMAD3	-0.262495	3.97875	-0.721451	-0.231327	4.20066	-0.765766	0	-5.59101	-1.09439	-2.54178	4.3539	0.568338	1.74339	0.683077	-0.113744	2.14457	0.0709945	1.83357	0.0334436	0.566108	-0.209327	2.21671	-0.51318	-0.108047	0.60945	1.85106	0.74306	-0.108792	2.26753	0.0843677	1.94678	0.0656875	0.624759	-0.207491	2.34411	-0.535978	-0.0742331
TUG1	hsa-miR-199a-3p	AKT1	-0.262495	9.15383	0.413682	-0.231327	9.22687	0.879911	0	-5.72004	-1.13424	-2.79784	4.37276	2.42968	4.61471	2.26063	1.08484	5.59016	1.28545	4.563	0.951422	1.71464	0.97911	5.54879	0.643529	0.202388	2.68884	4.77558	2.41103	1.38124	5.77696	1.53548	4.66559	1.09269	1.79457	1.27238	5.68897	1.02172	0.254285
TUG1	hsa-miR-19a-3p	MYC	-0.262495	3.72886	0.776707	-0.231327	3.80491	0.655344	0.528321	-4.06964	-0.99466	-3.35586	5.03943	1.25494	1.99298	0.995143	0.760161	2.44408	0.854877	1.96193	0.423388	0.718777	0.701893	2.41924	0.710165	-0.000560844	1.22107	2.00846	0.999399	0.704299	2.45642	0.811494	1.99258	0.418138	0.740552	0.642913	2.44371	0.618436	0.0221076
TUG1	hsa-miR-19a-3p	TP53	-0.262495	3.72886	0.285653	-0.231327	3.80491	0.176203	0.528321	-3.49293	-0.904137	-3.74823	5.29786	1.00942	1.87022	0.87238	0.465529	2.29676	0.60935	1.90055	0.31729	0.669672	0.420592	2.32103	0.330654	-0.0184474	0.981497	1.88867	0.879614	0.416814	2.31267	0.571923	1.93269	0.315018	0.692638	0.368761	2.34788	0.248455	0.00481664
TUG1	hsa-miR-19a-3p	AKT1	-0.262495	3.72886	0.413682	-0.231327	3.80491	0.879911	0	-4.93087	-1.04248	-2.70396	4.52926	1.07343	1.90222	0.904387	0.542346	2.33517	0.607324	1.85051	0.308653	0.629642	0.464894	2.2938	0.400562	-0.0547197	1.33335	2.0646	1.05554	0.839039	2.52379	0.857737	1.95461	0.450301	0.710176	0.758471	2.43579	0.778907	-0.00267165
TUG1	hsa-miR-19a-3p	PTEN	-0.262495	3.72886	-0.350335	-0.231327	3.80491	-0.555883	0	-4.38573	-1.05288	-3.22522	4.66761	0.691423	1.71122	0.713383	0.0839359	2.10596	0.225316	1.75501	0.122394	0.553241	0.0102801	2.141	-0.206856	-0.0910226	0.615454	1.70565	0.696593	-0.0224373	2.09305	0.13984	1.77514	0.0960973	0.566597	-0.09921	2.14864	-0.365933	-0.0725634
TUG1	hsa-miR-19a-3p	ZNF217	-0.262495	3.72886	-0.261797	-0.231327	3.80491	-0.309916	0	-5.61894	-1.06861	-3.12537	4.44158	0.735692	1.73336	0.735517	0.137059	2.13253	0.269585	1.76608	0.101556	0.562095	0.0290255	2.1587	-0.170402	-0.103785	0.738437	1.76714	0.758084	0.125143	2.16684	0.262824	1.80588	0.114617	0.591194	0.0139927	2.19783	-0.203537	-0.0774539
TUG1	hsa-miR-200c-3p	E2F3	-0.262495	6.29109	0.77974	-0.231327	6.16667	0.769555	0.333333	-5.79568	-1.10431	-2.805	4.34528	1.89702	3.27486	1.63646	1.0182	3.98233	1.1523	3.21906	0.682583	1.21203	0.910461	3.93769	0.791229	0.0932159	1.86861	3.21789	1.61839	1.009	3.90773	1.13945	3.16336	0.680067	1.20483	0.898141	3.86411	0.778418	0.111419
TUG1	hsa-miR-200c-3p	ZNF217	-0.262495	6.29109	-0.261797	-0.231327	6.16667	-0.309916	0	-5.97898	-1.10541	-3.10327	4.28509	1.37625	3.01447	1.37608	0.393283	3.66987	0.589864	3.0472	0.405234	1.07454	0.271968	3.69605	-0.055572	0.0176865	1.32888	2.94802	1.34852	0.361319	3.58389	0.558043	2.98676	0.393235	1.06355	0.236887	3.61488	-0.0987303	0.0339933
TUG1	hsa-miR-215	ATF1	-0.262495	2.1503	-0.570087	-0.231327	2.33439	-0.607564	0	-5.4427	-1.20706	-1.03918	3.66761	0.186908	0.867004	0.263806	-0.205771	1.0929	-0.0818796	0.938265	-0.130648	0.215554	-0.280054	1.14991	-0.462212	-0.181252	0.221984	0.957474	0.316044	-0.200497	1.19523	-0.0698147	1.03342	-0.101422	0.267326	-0.277898	1.25599	-0.481431	-0.148987
TUG1	hsa-miR-221-3p	CTNNB1	-0.262495	8.92436	1.06398	-0.231327	8.94819	0.912561	0	-5.33936	-1.04481	-2.40043	4.37276	2.69746	4.66255	2.36584	1.45208	5.64756	1.58191	4.52955	1.11242	1.73377	1.36803	5.54116	1.17398	0.234273	2.6355	4.6444	2.34952	1.37296	5.61955	1.51697	4.53033	1.09313	1.7421	1.28579	5.52829	1.0556	0.252827
TUG1	hsa-miR-221-3p	E2F3	-0.262495	8.92436	0.77974	-0.231327	8.94819	0.769555	0.333333	-5.39848	-1.0675	-2.75296	4.50177	2.55534	4.59149	2.29478	1.28153	5.56229	1.48146	4.53569	1.03182	1.73868	1.18985	5.51765	0.938956	0.232911	2.56399	4.60865	2.31377	1.28715	5.57665	1.48714	4.55412	1.04784	1.76113	1.19236	5.53302	0.933557	0.258527
TUG1	hsa-miR-221-3p	TP53	-0.262495	8.92436	0.285653	-0.231327	8.94819	0.176203	0.528321	-3.45578	-0.904137	-3.6741	5.29786	2.30829	4.46797	2.17126	0.985079	5.41406	1.25879	4.4983	0.970206	1.70877	0.942925	5.43833	0.593212	0.242719	2.26732	4.46031	2.16543	0.931142	5.39864	1.21483	4.50433	0.961406	1.72129	0.885871	5.43385	0.508401	0.263372
TUG1	hsa-miR-221-3p	PTEN	-0.262495	8.92436	-0.350335	-0.231327	8.94819	-0.555883	0	-4.34857	-1.05288	-3.15109	4.66761	1.9903	4.30897	2.01226	0.603486	5.22326	0.874753	4.35276	0.77531	1.59234	0.532612	5.2583	0.0557018	0.170144	1.90127	4.27729	1.98241	0.49189	5.17901	0.78275	4.34678	0.742485	1.59525	0.4179	5.2346	-0.105987	0.185992
TUG1	hsa-miR-23a	ATF1	-0.262495	12.7231	-0.570087	-0.231327	12.5556	-0.607564	0	-5.9851	-1.2667	-1.03918	3.47262	2.8301	6.15338	2.90699	0.851505	7.43655	1.23971	6.22464	1.16604	2.3301	0.757295	7.49356	0.0464994	0.337423	2.77727	6.06805	2.87133	0.821619	7.32793	1.20783	6.144	1.15132	2.31156	0.724293	7.38869	0.00970125	0.352108
TUG1	hsa-miR-26a-5p	MYC	-0.262495	10.1176	0.776707	-0.231327	10.1514	0.655344	0.528321	-4.5005	-1.02381	-3.1102	4.64946	2.85212	5.18734	2.59232	1.39903	6.27731	1.65347	5.15629	1.20309	1.99652	1.32566	6.25247	1.01449	0.311321	2.8077	5.18173	2.58603	1.33895	6.26434	1.60481	5.16585	1.19257	2.00986	1.26246	6.25164	0.920654	0.33188
TUG1	hsa-miR-26a-5p	EZH2	-0.262495	10.1176	0.66216	-0.231327	10.1514	0.520693	0	-5.43944	-1.09997	-3.0701	3.98279	2.79485	5.1587	2.56369	1.3303	6.24294	1.53015	5.07593	1.12315	1.93223	1.21589	6.17673	0.881814	0.258657	2.74038	5.14807	2.55237	1.25816	6.22394	1.47145	5.08298	1.10761	1.94356	1.14063	6.17188	0.771893	0.278211
TUG1	hsa-miR-26a-5p	PTEN	-0.262495	10.1176	-0.350335	-0.231327	10.1514	-0.555883	0	-4.81659	-1.08203	-2.97956	4.27763	2.2886	4.90558	2.31056	0.722808	5.93919	1.02391	4.94937	0.902098	1.83098	0.634043	5.97423	0.0974719	0.220859	2.20209	4.87892	2.28323	0.612217	5.90097	0.933158	4.94841	0.870529	1.83591	0.520336	5.95656	-0.0637143	0.237209
TUG1	hsa-miR-26a-5p	IL6	-0.262495	10.1176	-0.770725	-0.231327	10.1514	-0.504727	0.333333	-4.97659	-1.04153	-2.54912	3.9443	2.07841	4.80048	2.20546	0.470574	5.81308	0.855377	4.93849	0.796301	1.82228	0.381249	5.92348	-0.2394	0.216226	2.22767	4.89171	2.29602	0.642911	5.91632	1.0004	4.99647	0.882619	1.87435	0.55047	6.00012	-0.0233489	0.256154
TUG1	hsa-miR-300	TWIST1	-0.262495	0	1.898	-0.231327	0	2.04593	0	-6.76147	-1.19337	-2.12411	3.38494	0.883378	0.408877	0.343254	1.06005	0.543152	0.883378	0.171627	0.134065	0.0323035	0.918953	0.353351	1.33793	-0.198771	0.965134	0.453651	0.395819	1.15816	0.590647	0.965134	0.19791	0.186631	0.0657968	1.01394	0.386054	1.45783	-0.166441
TUG1	hsa-miR-30a-3p	MYC	-0.262495	13.901	0.776707	-0.231327	13.6887	0.655344	0.528321	-6.29896	-1.19508	-2.50775	3.98279	3.79799	7.07907	3.53819	1.77738	8.54739	2.1264	7.04802	1.61247	2.75321	1.65315	8.52255	1.15282	0.47507	3.69201	6.95034	3.47034	1.69268	8.38668	2.04696	6.93447	1.57116	2.71731	1.56533	8.37398	1.04667	0.483318
TUG1	hsa-miR-335	ETV5	-0.262495	4.72816	3.17628	-0.231327	4.64856	2.93567	0	-3.24027	-1.37149	-2.34147	2.61096	2.70456	3.09252	1.84486	2.29984	3.76353	2.11354	2.69549	1.11815	1.10576	2.21753	3.4459	2.65575	0.130947	2.57214	3.00036	1.78039	2.15686	3.6467	1.99107	2.63341	1.06363	1.08448	2.07144	3.35314	2.46084	0.139871
TUG1	hsa-miR-34a-3p	CTNNB1	-0.262495	7.72279	1.06398	-0.231327	7.65388	0.912561	0	-5.63944	-1.06225	-2.44627	4.13593	2.39707	4.06177	2.06545	1.33192	4.92662	1.43172	3.92877	0.943471	1.49346	1.23287	4.82022	1.0989	0.166692	2.31192	3.99725	2.02595	1.24353	4.84296	1.35518	3.88318	0.912586	1.48324	1.14136	4.75171	0.975875	0.18061
TUG1	hsa-miR-34a-3p	PTEN	-0.262495	7.72279	-0.350335	-0.231327	7.65388	-0.555883	0	-4.64865	-1.07032	-3.19692	4.43077	1.68991	3.70819	1.71187	0.48333	4.50233	0.724558	3.75198	0.606358	1.35203	0.397451	4.53736	-0.0193812	0.102563	1.5777	3.63014	1.65884	0.36246	4.40243	0.620962	3.69962	0.561941	1.33639	0.273465	4.45802	-0.185707	0.113774
TUG1	hsa-miR-429	MYC	-0.262495	0.686024	0.776707	-0.231327	0.624007	0.655344	0.528321	-4.61632	-1.06566	-2.50775	4.42343	0.494236	0.471565	0.234435	0.455878	0.618377	0.474523	0.440517	0.0309856	0.110211	0.38797	0.593539	0.548385	-0.157522	0.425842	0.418008	0.204174	0.386209	0.547875	0.413881	0.40213	0.00847637	0.104371	0.315184	0.535172	0.449752	-0.141757
TUG1	hsa-miR-429	EZH2	-0.262495	0.686024	0.66216	-0.231327	0.624007	0.520693	0	-5.55525	-1.14181	-2.46764	3.75677	0.436962	0.442928	0.205799	0.38715	0.584013	0.351209	0.360158	-0.0489526	0.0459239	0.278201	0.517797	0.415706	-0.210186	0.358516	0.384345	0.170511	0.305418	0.507479	0.280516	0.319258	-0.0764877	0.0380743	0.193353	0.45541	0.30099	-0.195426
TUG1	hsa-miR-429	PTEN	-0.262495	0.686024	-0.350335	-0.231327	0.624007	-0.555883	0	-4.9324	-1.12387	-2.37711	4.05161	-0.0692853	0.189805	-0.0473252	-0.220347	0.280265	-0.155038	0.233597	-0.270009	-0.0553256	-0.303642	0.315298	-0.368636	-0.247984	-0.179772	0.115201	-0.0986328	-0.340527	0.184506	-0.257773	0.184686	-0.313564	-0.0695834	-0.426939	0.240095	-0.534617	-0.236428
TUG1	hsa-miR-449a	MYC	-0.262495	0.226595	0.776707	-0.231327	0.232527	0.655344	0.528321	-5.64221	-1.16632	-3.08674	4.42343	0.379378	0.24185	0.119578	0.409935	0.342719	0.417094	0.210802	-0.0797413	0.0183248	0.299389	0.317881	0.482775	-0.201813	0.327972	0.222267	0.106304	0.347061	0.312986	0.364946	0.206389	-0.0937569	0.0260753	0.233397	0.300284	0.387539	-0.18265
TUG1	hsa-miR-449a	E2F3	-0.262495	0.226595	0.77974	-0.231327	0.232527	0.769555	0.333333	-7.0082	-1.23916	-2.55797	3.88577	0.380895	0.242609	0.120336	0.411755	0.343629	0.394237	0.186808	-0.124225	-0.000870625	0.265015	0.298989	0.449008	-0.229507	0.385077	0.25082	0.134857	0.415587	0.34725	0.397678	0.196292	-0.110446	0.0179976	0.265731	0.303627	0.442714	-0.204786
TUG1	hsa-miR-449a	CDK4	-0.262495	0.226595	0.613633	-0.231327	0.232527	1.13225	0	-6.54832	-1.19873	-2.55921	4.05161	0.297841	0.201082	0.0788094	0.312091	0.293797	0.269517	0.124378	-0.144972	-0.0508147	0.181974	0.232434	0.332745	-0.246168	0.566424	0.341493	0.22553	0.633203	0.456058	0.537358	0.199962	0.00100661	0.0209337	0.49997	0.342833	0.749492	-0.195006
TUG1	hsa-miR-27b-5p	IL6	-0.262495	9.85631	-0.770725	-0.231327	9.6803	-0.504727	0.333333	-5.30646	-1.06659	-2.88245	3.9443	2.01309	4.66985	2.14015	0.444447	5.65632	0.822719	4.80786	0.742135	1.77003	0.337917	5.76672	-0.26967	0.19456	2.10988	4.65614	2.17823	0.595796	5.63363	0.941509	4.76089	0.802217	1.78012	0.486149	5.71744	-0.0641127	0.223993
TUG1	hsa-miR-27b-5p	MITF	-0.262495	9.85631	4.01041	-0.231327	9.6803	3.97565	0.333333	-5.06497	-1.09552	-3.46007	4.36864	4.40366	5.86513	3.33543	3.31313	7.09066	3.21328	5.4055	1.93927	2.24814	3.20808	6.72295	3.55672	0.434357	4.35007	5.77623	3.29832	3.28402	6.97774	3.1817	5.32094	1.92416	2.22816	3.17586	6.61351	3.52167	0.448753
TUG1	hsa-miR-27b-5p	MYC	-0.262495	9.85631	0.776707	-0.231327	9.6803	0.655344	0.528321	-4.83037	-1.04887	-3.44354	4.64946	2.78681	5.05671	2.52701	1.37291	6.12055	1.62081	5.02566	1.14893	1.94427	1.28232	6.09571	0.984223	0.289654	2.68992	4.94615	2.46825	1.29184	5.98165	1.54592	4.93028	1.11217	1.91563	1.19814	5.96895	0.879891	0.29972
TUG1	hsa-miR-27b-5p	NFKB1	-0.262495	9.85631	0.0388044	-0.231327	9.6803	0.0539517	0.528321	-5.46904	-1.10249	-3.32793	4.35176	2.41786	4.87223	2.34253	0.930165	5.89918	1.25186	4.93342	0.937126	1.87048	0.817722	5.94813	0.372042	0.241829	2.38922	4.79581	2.3179	0.931003	5.80123	1.24522	4.8551	0.934496	1.85549	0.815443	5.84867	0.376918	0.25872
TUG1	hsa-miR-27b-5p	PTEN	-0.262495	9.85631	-0.350335	-0.231327	9.6803	-0.555883	0	-5.14646	-1.10708	-3.3129	4.27763	2.22329	4.77495	2.24525	0.696681	5.78243	0.991247	4.81874	0.847932	1.77873	0.59071	5.81747	0.0672023	0.199193	2.0843	4.64335	2.16544	0.565102	5.61828	0.874264	4.71283	0.790128	1.74168	0.456014	5.67387	-0.104478	0.205049
TUG1	hsa-miR-27b-5p	SMAD3	-0.262495	9.85631	-0.721451	-0.231327	9.6803	-0.765766	0	-5.79438	-1.09318	-2.7724	4.05161	2.03773	4.68217	2.15247	0.474012	5.6711	0.805689	4.77235	0.745167	1.74162	0.360052	5.74324	-0.237679	0.176643	1.97936	4.59088	2.11297	0.439172	5.55532	0.769322	4.6866	0.727671	1.72069	0.322096	5.63189	-0.280373	0.19056
TUG1	hsa-miR-27b-5p	STAT3	-0.262495	9.85631	-0.23001	-0.231327	9.6803	-0.236203	0.333333	-5.92561	-1.13805	-2.71576	3.74931	2.28345	4.80503	2.27533	0.768876	5.81853	1.09308	4.87545	0.854847	1.8241	0.644373	5.87487	0.14493	0.212609	2.24414	4.72327	2.24536	0.75691	5.71419	1.07577	4.79446	0.846882	1.80698	0.62929	5.77114	0.132734	0.228433
TUG1	hsa-miR-27b-5p	TCF3	-0.262495	9.85631	0.0460197	-0.231327	9.6803	-0.0570704	0	-6.37921	-1.13697	-2.9663	3.90245	2.42146	4.87403	2.34433	0.934494	5.90134	1.18942	4.86828	0.90667	1.81837	0.796243	5.89674	0.352006	0.20287	2.33371	4.76805	2.29014	0.86439	5.76793	1.12367	4.77518	0.87448	1.79156	0.723021	5.77363	0.262291	0.213849
TUG1	hsa-miR-27b-5p	TP53	-0.262495	9.85631	0.285653	-0.231327	9.6803	0.176203	0.528321	-4.25366	-0.958344	-3.83591	4.90789	2.54128	4.93394	2.40424	1.07827	5.97323	1.37528	4.96428	1.04283	1.89516	1.00102	5.9975	0.604712	0.271768	2.45034	4.82637	2.34846	1.00435	5.83791	1.30635	4.87038	1.00905	1.86772	0.923985	5.87312	0.50991	0.282429
TUG1	hsa-miR-27b-5p	TWIST1	-0.262495	9.85631	1.898	-0.231327	9.6803	2.04593	0	-5.837	-1.11163	-3.0599	4.05161	3.34745	5.33703	2.80733	2.04568	6.45694	2.11542	5.09978	1.38914	2.00356	1.92301	6.26714	1.84917	0.303258	3.38521	5.2938	2.81589	2.12619	6.39883	2.17517	5.03806	1.4197	2.00186	2.0004	6.19423	1.96027	0.326788
TUG1	hsa-miR-27b-5p	ZNF217	-0.262495	9.85631	-0.261797	-0.231327	9.6803	-0.309916	0	-6.37966	-1.12281	-3.21304	4.05161	2.26755	4.79708	2.26738	0.749804	5.809	1.03552	4.82981	0.827094	1.78758	0.609456	5.83518	0.103655	0.186431	2.20729	4.70484	2.22693	0.712682	5.69207	0.997248	4.74358	0.808647	1.76627	0.569217	5.72306	0.057918	0.200158
UCA1	hsa-miR-106a-3p	EZH2	-2.70405	5.22259	0.66216	0.913649	4.95699	0.520693	0	-6.35649	-1.19005	-3.37905	3.76926	0.960714	2.10082	0.119161	0.108339	3.0618	0.30789	2.01805	-0.757298	-0.511698	0.199836	2.99558	0.476746	-1.95846	1.72801	2.83708	1.82625	1.08221	3.22177	1.10838	2.772	0.982987	1.59166	0.811937	3.1697	0.531178	0.91535
UCA1	hsa-miR-130b-3p	ZNF217	-2.70405	6.46161	-0.261797	0.913649	6.44104	-0.309916	0	-7.64228	-1.34038	-3.91681	3.46625	0.80849	2.48934	0.197926	-0.322133	3.52802	0.00078931	2.52207	-0.904563	-0.35629	-0.287558	3.5542	-0.25739	-1.97117	1.68371	3.37145	1.98961	0.732249	3.86302	0.878585	3.41019	0.889688	1.80541	0.405054	3.89401	-0.116029	0.919561
UCA1	hsa-miR-17-5p	TP53	-2.70405	10.4546	0.285653	0.913649	10.264	0.176203	0.528321	-4.50998	-1.01117	-3.96423	4.92498	2.08046	4.62269	1.33303	0.405634	6.08804	0.839676	4.65302	-0.116303	0.549881	0.562029	6.11231	0.502039	-1.65682	2.88251	5.40446	3.06687	1.40622	6.30262	1.66555	5.44848	1.64136	2.67144	1.20084	6.33784	0.585834	1.22234
UCA1	hsa-miR-18a-5p	TP53	-2.70405	3.93488	0.285653	0.913649	3.90437	0.176203	0.528321	-4.56722	-1.01527	-4.17719	4.82336	0.450534	1.36284	-0.296893	-0.246336	2.17622	0.0247135	1.39317	-0.943013	-0.754058	-0.0993384	2.20049	0.166656	-1.9875	1.29261	2.22465	1.47697	0.770254	2.48685	0.8706	2.26866	0.834662	1.39952	0.555481	2.52206	0.258455	0.899661
UCA1	hsa-miR-19a-3p	TP53	-2.70405	3.72886	0.285653	0.913649	3.80491	0.176203	0.528321	-4.55878	-1.01391	-4.08548	4.85085	0.399027	1.25983	-0.3484	-0.266939	2.0526	-0.00103984	1.29016	-0.964735	-0.795264	-0.116716	2.07687	0.15958	-1.99619	1.26774	2.17492	1.4521	0.760307	2.42717	0.858167	2.21893	0.82626	1.37962	0.548759	2.46238	0.256707	0.8963
UCA1	hsa-miR-19a-3p	ZNF217	-2.70405	3.72886	-0.261797	0.913649	3.80491	-0.309916	0	-6.68478	-1.17838	-3.46262	3.99457	0.125302	1.12297	-0.485262	-0.595408	1.88837	-0.340805	1.15569	-1.18047	-0.902841	-0.508283	1.91455	-0.341477	-2.08153	1.02468	2.05339	1.33057	0.468636	2.28134	0.549068	2.09213	0.625859	1.27818	0.193991	2.31233	-0.195285	0.814029
UCA1	hsa-miR-200c-3p	ZNF217	-2.70405	6.29109	-0.261797	0.913649	6.16667	-0.309916	0	-7.04482	-1.21518	-3.44053	3.83807	0.765861	2.40408	0.155297	-0.339185	3.42571	-0.0205254	2.43681	-0.876791	-0.390394	-0.265341	3.45189	-0.226647	-1.96006	1.61512	3.23427	1.92101	0.704812	3.69839	0.844288	3.27301	0.904477	1.75053	0.416886	3.72938	-0.0904783	0.925476
UCA1	hsa-miR-221-3p	TP53	-2.70405	8.92436	0.285653	0.913649	8.94819	0.176203	0.528321	-4.52162	-1.01391	-4.01135	4.85085	1.6979	3.85758	0.950476	0.252611	5.16991	0.648398	3.88791	-0.31182	0.243837	0.405616	5.19417	0.422137	-1.73503	2.55356	4.74656	2.73792	1.27464	5.51314	1.50108	4.79057	1.47265	2.40828	1.06587	5.54835	0.516653	1.15485
UCA1	hsa-miR-26a-5p	EZH2	-2.70405	10.1176	0.66216	0.913649	10.1514	0.520693	0	-6.50528	-1.20974	-3.40735	3.53578	2.18446	4.54831	1.34291	0.597837	5.99879	0.919763	4.46554	-0.158871	0.467298	0.678578	5.93257	0.710739	-1.71909	3.02662	5.43431	3.12486	1.60166	6.33844	1.75769	5.36922	1.61885	2.63055	1.32063	6.28637	0.780145	1.16969
UCA1	hsa-miR-429	EZH2	-2.70405	0.686024	0.66216	0.913649	0.624007	0.520693	0	-6.62109	-1.25158	-2.8049	3.30975	-0.173427	-0.167461	-1.01498	-0.345318	0.339857	-0.25918	-0.250231	-1.33098	-1.41901	-0.259108	0.273641	0.244631	-2.18793	0.644761	0.670589	0.743	0.648911	0.621977	0.56676	0.605502	0.434755	0.72506	0.373351	0.569908	0.309242	0.696057
UCA1	hsa-miR-106a-3p	TP53	-2.70405	5.22259	0.285653	0.913649	4.95699	0.176203	0.528321	-4.84085	-1.02338	-3.81153	4.69435	0.772461	2.0067	0.0250343	-0.117565	2.94885	0.185677	2.03703	-0.783458	-0.496517	0.0283052	2.97311	0.229914	-1.92368	1.55576	2.75096	1.74012	0.875516	3.11842	1.00218	2.79497	0.964831	1.61004	0.659616	3.15363	0.309959	0.951728
UCA1	hsa-miR-125b-1	AKT1	-2.70405	9.15423	0.413682	0.913649	11.041	0.879911	0	-6.8185	-1.23947	-2.19311	3.35894	1.81938	4.00452	1.03995	0.352416	5.34624	0.675106	3.95281	-0.319707	0.249782	0.450518	5.30487	0.481151	-1.771	3.42863	5.96891	3.43706	1.90615	6.97996	2.0485	5.85892	1.84155	2.84439	1.64248	6.89197	1.12936	1.24082
UCA1	hsa-miR-22	AKT1	-2.70405	13.5987	0.413682	0.913649	16.2423	0.879911	0	-6.36202	-1.21732	-3.30041	3.46625	2.9305	6.22674	2.15106	0.79686	8.0129	1.23066	6.17503	0.219556	1.13867	0.881928	7.97153	0.690339	-1.55529	4.72895	8.56955	4.73738	2.42627	10.1007	2.69866	8.45956	2.47542	3.88465	2.14957	10.0127	1.37639	1.49436
UCA1	hsa-miR-155-5p	AKT1	-2.70405	9.52261	0.413682	0.913649	9.82243	0.879911	0	-5.84991	-1.1398	-2.92924	4.15638	1.91148	4.18871	1.13205	0.389255	5.56727	0.721154	4.137	-0.23836	0.323459	0.515596	5.5259	0.52781	-1.73846	3.12398	5.35961	3.13241	1.78428	6.2488	1.89617	5.24962	1.72453	2.60067	1.54886	6.16081	1.09667	1.194
UCA1	hsa-let-7e	AKT1	-2.70405	11.3584	0.413682	0.913649	11.2947	0.879911	0	-8.1219	-1.33618	-2.19311	3.02561	2.37044	5.10663	1.59101	0.572838	6.66877	0.950634	5.05492	-0.0983499	0.690626	0.627604	6.6274	0.548026	-1.68246	3.49204	6.09574	3.50048	1.93151	7.13216	2.08021	5.98575	1.81909	2.89512	1.62451	7.04417	1.09871	1.23183
UCA1	hsa-miR-181c	AKT1	-2.70405	6.41166	0.413682	0.913649	6.41807	0.879911	0	-4.0324	-1.39572	-2.19311	2.69227	1.13374	2.63324	0.354308	0.0781588	3.70069	0.332285	2.58152	-0.601179	-0.298733	0.22534	3.65932	0.393102	-1.88359	2.27288	3.65742	2.28132	1.44385	4.20618	1.47063	3.54743	1.32503	1.91979	1.22926	4.11819	0.947291	1.03421
UCA1	hsa-miR-106a-3p	CDK4	-2.70405	5.22259	0.613633	0.913649	4.95699	1.13225	0	-6.32366	-1.1463	-2.89162	4.0641	0.936451	2.08869	0.107029	0.0792227	3.04724	0.283627	2.01199	-0.742591	-0.516551	0.192191	2.98588	0.459396	-1.95015	2.03378	2.98997	1.97913	1.44914	3.40523	1.41416	2.84844	1.16271	1.65281	1.20034	3.29201	1.04189	0.956663
UCA1	hsa-miR-106a-3p	ZNF217	-2.70405	5.22259	-0.261797	0.913649	4.95699	-0.309916	0	-6.96685	-1.18785	-3.18866	3.83807	0.498736	1.86983	-0.111828	-0.446035	2.78461	-0.154088	1.90256	-0.999192	-0.604094	-0.363262	2.81079	-0.271142	-2.00902	1.3127	2.62943	1.61859	0.583845	2.97259	0.693078	2.66817	0.76443	1.5086	0.304847	3.00358	-0.142033	0.869457
UCA1	hsa-miR-18a-5p	SMAD3	-2.70405	3.93488	-0.721451	0.913649	3.90437	-0.765766	0	-6.10793	-1.1501	-3.11368	3.96708	-0.0530183	1.11107	-0.548669	-0.850599	1.87409	-0.544879	1.20125	-1.24067	-0.907601	-0.740309	1.94623	-0.675735	-2.08263	0.821622	1.98916	1.24148	0.205072	2.20426	0.333576	2.08488	0.553285	1.25249	-0.0464084	2.28084	-0.531828	0.807792
UCA1	hsa-miR-21	ZNF217	-2.70405	14.1363	-0.261797	0.913649	17.0573	-0.309916	0	-7.27214	-1.31123	-2.61451	3.60459	2.72715	6.32666	2.11659	0.445331	8.13281	0.96012	6.35939	0.112266	1.17864	0.525905	8.15899	0.172341	-1.56444	4.33779	8.6796	4.64368	1.79388	10.2328	2.20562	8.71834	2.27422	3.92866	1.51268	10.2638	0.460784	1.47337
UCA1	hsa-miR-519d	TP53	-2.70405	0.591678	0.285653	0.913649	0.613986	0.176203	0.528321	-2.59446	-1.16406	-3.23738	3.46087	-0.385267	-0.308761	-1.13269	-0.580657	0.170297	-0.393187	-0.278428	-1.31712	-1.4227	-0.398627	0.194564	0.0345279	-2.13715	0.47001	0.579456	0.654372	0.441215	0.512617	0.459302	0.623471	0.467154	0.741439	0.261474	0.547829	0.128968	0.752657

## Sheet: S1G
Prioritized motifs for non-metastatic melanoma phenotype				Prioritized motifs for metastatic melanoma phenotype
Node0 (lncRNA)	Node1 (miRNA)	Node2 (TF)		Node0 (lncRNA)	Node1 (miRNA)	Node2 (TF)
CASC15	hsa-miR-155-5p	MITF		CASC15	hsa-miR-155-5p	MITF
CDKN2B-AS1	hsa-miR-10a	ETV5		CDKN2B-AS1	hsa-miR-10a	ETV5
GAS5	hsa-miR-155-5p	MITF		GAS5	hsa-miR-155-5p	MITF
H19	hsa-miR-10b	TP53		H19	hsa-miR-22	TP53
H19	hsa-miR-143	TP53		H19	hsa-miR-10b	TP53
H19	hsa-miR-148a	TP53		H19	hsa-miR-148a	TP53
H19	hsa-miR-22	TP53		H19	hsa-miR-143	TP53
HOTAIR	hsa-miR-30a-3p	MYC		HOTAIR	hsa-miR-30a-3p	MYC
HOTAIR	hsa-miR-125a-3p	MITF		HOTAIR	hsa-miR-155-5p	MITF
HOTAIR	hsa-miR-155-5p	MITF		HOTAIR	hsa-miR-125a-3p	MITF
HOTAIR	hsa-miR-125a-3p	ETV5		HOTAIR	hsa-miR-125a-3p	ETV5
HOTAIR	hsa-miR-17-5p	MYC		MALAT1	hsa-miR-26a-5p	MITF
MALAT1	hsa-miR-155-5p	MITF		MALAT1	hsa-miR-155-5p	MITF
MALAT1	hsa-miR-26a-5p	MITF		MGC16025	hsa-miR-30a-3p	MYC
MGC16025	hsa-miR-30a-3p	MYC		PTENP1	hsa-miR-155-5p	MITF
PTENP1	hsa-miR-155-5p	MITF		SAMMSON	hsa-miR-92a-2	MITF
SAMMSON	hsa-miR-92a-2	MITF		SAMMSON	hsa-miR-92b	MITF
SAMMSON	hsa-miR-92b	MITF		SNHG5	hsa-let-7a-3p	CDK4
TUG1	hsa-miR-155-5p	MITF		SNHG5	hsa-let-7a-3p	GATA3
TUG1	hsa-miR-27b-5p	MITF		TUG1	hsa-miR-155-5p	MITF
				TUG1	hsa-miR-27b-5p	MITF
				UCA1	hsa-miR-22	AKT1
				UCA1	hsa-miR-125b-1	AKT1
				UCA1	hsa-miR-17-5p	TP53
				UCA1	hsa-miR-155-5p	AKT1

## Sheet: S1H
Actual_phenotype based on clinical pathologic_stages		SampleIDs	Expression profile of the constituting nodes of Motif 1			Predicted _phenotype	Outcomes
			CDK4	SNHG5	hsa-let-7a-3p
Stage IIIC	Metastatic	TCGA-D9-A4Z3-01	0.617838	0.862729	12.4747	Non-metastatic	FN
Stage IIIC	Metastatic	TCGA-ER-A199-06	0.167438	1.33243	12.7598	Non-metastatic	FN
Stage IV	Metastatic	TCGA-FW-A3I3-06	0.589838	0.00362872	13.1293	Non-metastatic	FN
Stage IIIC	Metastatic	TCGA-D3-A2J9-06	-0.163862	0.934029	13.1712	Non-metastatic	FN
Stage III	Metastatic	TCGA-BF-AAP6-01	0.505738	0.165729	13.1841	Non-metastatic	FN
Stage IIIC	Metastatic	TCGA-FS-A1ZG-06	0.600938	0.232929	13.1965	Non-metastatic	FN
Stage IV	Metastatic	TCGA-EE-A20I-06	-0.167262	-0.0825713	13.4653	Non-metastatic	FN
Stage IIIB	Metastatic	TCGA-FW-A3TV-06	0.319638	0.100129	13.4815	Non-metastatic	FN
Stage IIIB	Metastatic	TCGA-DA-A3F3-06	-0.00136179	1.32083	13.7037	Non-metastatic	FN
Stage IIIC	Metastatic	TCGA-D3-A1Q4-06	0.399338	1.13363	13.7819	Non-metastatic	FN
Stage III	Metastatic	TCGA-DA-A1I2-06	0.391938	-0.0687713	13.8115	Non-metastatic	FN
Stage IIIB	Metastatic	TCGA-EB-A5VV-06	-0.622062	1.50393	13.8434	Non-metastatic	FN
Stage IIIA	Metastatic	TCGA-FS-A1ZN-01	0.387138	0.330529	13.8659	Non-metastatic	FN
Stage IIIC	Metastatic	TCGA-D9-A4Z2-01	0.554338	0.489329	13.8797	Non-metastatic	FN
Stage IIIC	Metastatic	TCGA-D3-A51T-06	0.519738	0.0935287	13.9041	Non-metastatic	FN
Stage IIIC	Metastatic	TCGA-D3-A51H-06	-0.834562	1.86433	13.9204	Non-metastatic	FN
Stage IIIC	Metastatic	TCGA-DA-A1I4-06	0.0278382	0.495129	13.9679	Non-metastatic	FN
Stage IIIB	Metastatic	TCGA-EE-A2GP-06	-0.0669618	0.0734287	14.022	Non-metastatic	FN
Stage IIIC	Metastatic	TCGA-FR-A7U9-06	0.359738	1.62163	14.0678	Non-metastatic	FN
Stage IIIC	Metastatic	TCGA-D3-A3C8-06	0.393438	0.497229	14.0899	Non-metastatic	FN
Stage IIIC	Metastatic	TCGA-GN-A4U9-06	1.11084	-1.26517	11.5414	Non-metastatic	FN
Stage IIIB	Metastatic	TCGA-ER-A197-06	1.23624	-0.303971	12.8811	Non-metastatic	FN
Stage IIIB	Metastatic	TCGA-EB-A44R-06	0.880538	-0.541571	13.0851	Non-metastatic	FN
Stage IIIC	Metastatic	TCGA-BF-A5ER-01	1.59524	-0.789571	13.2939	Non-metastatic	FN
Stage IIIB	Metastatic	TCGA-D3-A1Q9-06	0.652938	-0.786971	13.3692	Non-metastatic	FN
Stage III	Metastatic	TCGA-EB-A5KH-06	1.02664	-0.806071	13.3733	Non-metastatic	FN
Stage IIIB	Metastatic	TCGA-EB-A5VU-01	1.20134	-2.37747	13.5435	Non-metastatic	FN
Stage IIIC	Metastatic	TCGA-D3-A3CF-06	0.968738	-1.99147	13.5925	Non-metastatic	FN
Stage IIIC	Metastatic	TCGA-GN-A4U7-06	1.19444	-1.74897	13.6714	Non-metastatic	FN
Stage IIIC	Metastatic	TCGA-D9-A4Z6-06	0.924138	-1.15067	13.7028	Non-metastatic	FN
Stage IIC	Non-metastatic	TCGA-FS-A1ZU-06	1.38084	1.32533	11.7707	Metastatic	FP
Stage IIA	Non-metastatic	TCGA-D3-A51R-06	0.993638	0.945329	12.0112	Metastatic	FP
Stage IB	Non-metastatic	TCGA-D3-A2JH-06	0.628338	0.636629	12.2462	Metastatic	FP
Stage II	Non-metastatic	TCGA-W3-A825-06	1.31814	1.03053	12.3219	Metastatic	FP
Stage IA	Non-metastatic	TCGA-YD-A89C-06	1.49444	1.60783	12.6571	Metastatic	FP
Stage IA	Non-metastatic	TCGA-FS-A1Z0-06	0.724538	1.44523	12.7865	Metastatic	FP
Stage IB	Non-metastatic	TCGA-EE-A2GS-06	1.01574	0.542529	13.063	Metastatic	FP
Stage IIC	Non-metastatic	TCGA-EB-A5UM-01	1.32094	1.79433	13.0782	Metastatic	FP
Stage IIC	Non-metastatic	TCGA-FS-A1ZE-06	1.02744	1.31803	13.086	Metastatic	FP
Stage II	Non-metastatic	TCGA-FS-A1ZP-06	0.750838	0.526829	13.1198	Metastatic	FP
Stage IIB	Non-metastatic	TCGA-EB-A85J-01	0.771938	1.00683	13.1255	Metastatic	FP
Stage IIB	Non-metastatic	TCGA-BF-AAP2-01	0.850738	0.918129	13.1593	Metastatic	FP
Stage IIC	Non-metastatic	TCGA-EB-A85I-01	0.634338	0.719029	13.2481	Metastatic	FP
Stage II	Non-metastatic	TCGA-D3-A8GQ-06	0.815238	0.634029	13.2791	Metastatic	FP
Stage IIC	Non-metastatic	TCGA-EB-A41A-01	0.716638	0.795429	13.3562	Metastatic	FP
Stage IIC	Non-metastatic	TCGA-EB-A6QY-01	1.08974	1.21093	13.3624	Metastatic	FP
Stage IIB	Non-metastatic	TCGA-FS-A1ZY-06	0.841638	1.26103	13.412	Metastatic	FP
Stage IIC	Non-metastatic	TCGA-FR-A8YD-06	1.23754	1.45283	13.4408	Metastatic	FP
Stage IIC	Non-metastatic	TCGA-BF-AAP7-01	0.736638	0.810229	13.448	Metastatic	FP
Stage IIA	Non-metastatic	TCGA-GN-A4U4-06	0.673338	1.52773	13.4797	Metastatic	FP
Stage IB	Non-metastatic	TCGA-D3-A1QA-07	0.864038	1.24243	13.4925	Metastatic	FP
Stage I	Non-metastatic	TCGA-W3-A824-06	0.915438	0.151229	13.5637	Metastatic	FP
Stage IIB	Non-metastatic	TCGA-FS-A4F0-06	0.716238	0.709529	13.5923	Metastatic	FP
Stage IIC	Non-metastatic	TCGA-EB-A3XF-01	0.803138	0.423129	13.6402	Metastatic	FP
Stage IIC	Non-metastatic	TCGA-GF-A2C7-01	0.789538	0.178429	13.7311	Metastatic	FP
Stage IIC	Non-metastatic	TCGA-ER-A19K-01	0.840538	0.566729	13.7573	Metastatic	FP
Stage IIB	Non-metastatic	TCGA-Z2-A8RT-06	0.711838	0.485029	13.8063	Metastatic	FP
Stage IIC	Non-metastatic	TCGA-BF-AAP1-01	0.926438	1.04743	13.8479	Metastatic	FP
Stage II	Non-metastatic	TCGA-FS-A4F4-06	0.889438	0.571729	13.8491	Metastatic	FP
Stage IIB	Non-metastatic	TCGA-D3-A2J6-06	1.26514	0.558429	13.8812	Metastatic	FP
Stage IA	Non-metastatic	TCGA-Z2-AA3S-06	0.745738	1.07483	13.9878	Metastatic	FP
Stage I	Non-metastatic	TCGA-EE-A20F-06	0.741938	0.835029	14.0036	Metastatic	FP
Stage IIC	Non-metastatic	TCGA-EB-A41B-01	0.944038	1.13703	14.0234	Metastatic	FP
Stage II	Non-metastatic	TCGA-XV-AAZW-01	0.722838	1.43753	14.064	Metastatic	FP
Stage IIA	Non-metastatic	TCGA-WE-A8ZQ-06	0.634338	0.790929	12.7865	Metastatic	FP
Stage IIC	Non-metastatic	TCGA-GN-A8LN-01	0.815238	0.687929	13.063	Metastatic	FP
Stage IIB	Non-metastatic	TCGA-EE-A2MI-06	0.716638	1.17043	13.0782	Metastatic	FP
Stage IB	Non-metastatic	TCGA-EE-A2MT-06	1.08974	-0.0659713	13.086	Metastatic	FP
Stage II	Non-metastatic	TCGA-EE-A2M7-06	0.841638	0.743029	13.1198	Metastatic	FP
Stage II	Non-metastatic	TCGA-FS-A1ZR-06	1.23754	1.18133	13.1255	Metastatic	FP
Stage IIA	Non-metastatic	TCGA-FS-A1ZD-06	0.736638	0.143529	13.1593	Metastatic	FP
Stage IIA	Non-metastatic	TCGA-EE-A2GL-06	0.673338	0.324729	13.2481	Metastatic	FP
Stage IB	Non-metastatic	TCGA-EE-A3JH-06	0.864038	1.00853	13.2791	Metastatic	FP
Stage I	Non-metastatic	TCGA-EE-A2MP-06	0.736638	0.113229	13.3562	Metastatic	FP
Stage IA	Non-metastatic	TCGA-EE-A3AE-06	0.673338	0.208129	13.3624	Metastatic	FP
Stage II	Non-metastatic	TCGA-EE-A2GO-06	0.864038	0.991629	12.9402	Metastatic	FP
Stage IA	Non-metastatic	TCGA-D3-A3CB-06	0.915438	1.46863	13.1473	Metastatic	FP
Stage II	Non-metastatic	TCGA-FS-A1ZK-06	0.155938	0.200129	12.5896	Non-metastatic	TN
Stage IIC	Non-metastatic	TCGA-EB-A6R0-01	0.612338	0.214729	12.9402	Non-metastatic	TN
Stage IB	Non-metastatic	TCGA-D3-A1QA-06	0.274338	0.260529	13.1473	Non-metastatic	TN
Stage IB	Non-metastatic	TCGA-ER-A19E-06	0.347938	0.541229	13.204	Non-metastatic	TN
Stage IIB	Non-metastatic	TCGA-EE-A29Q-06	-0.205162	0.790929	13.272	Non-metastatic	TN
Stage 0	Non-metastatic	TCGA-D3-A2JB-06	0.138838	0.687929	13.3029	Non-metastatic	TN
Stage I	Non-metastatic	TCGA-EE-A2GH-06	0.470738	1.17043	13.3361	Non-metastatic	TN
Stage IB	Non-metastatic	TCGA-D3-A1Q7-06	0.177038	-0.0659713	13.4325	Non-metastatic	TN
Stage IB	Non-metastatic	TCGA-FR-A7UA-06	-0.549262	0.743029	13.4378	Non-metastatic	TN
Stage IB	Non-metastatic	TCGA-FS-A1YW-06	-0.0281618	1.18133	13.4591	Non-metastatic	TN
Stage IIC	Non-metastatic	TCGA-D3-A1Q3-06	0.181438	0.143529	13.4869	Non-metastatic	TN
Stage I	Non-metastatic	TCGA-EE-A2MG-06	-0.149662	0.324729	13.4895	Non-metastatic	TN
Stage I	Non-metastatic	TCGA-FS-A4F8-06	0.335538	1.00853	13.6067	Non-metastatic	TN
Stage IA	Non-metastatic	TCGA-D3-A8GO-06	-0.0486618	0.113229	13.6648	Non-metastatic	TN
Stage IIC	Non-metastatic	TCGA-EB-A51B-01	0.373238	0.208129	13.6714	Non-metastatic	TN
Stage IIC	Non-metastatic	TCGA-EB-A82C-01	0.471638	0.991629	13.6788	Non-metastatic	TN
Stage IB	Non-metastatic	TCGA-DA-A95X-06	-0.741362	1.46863	13.7305	Non-metastatic	TN
Stage IA	Non-metastatic	TCGA-D3-A2JL-06	0.618238	0.372329	13.7851	Non-metastatic	TN
Stage IIA	Non-metastatic	TCGA-EE-A2A0-06	0.0827382	0.985729	13.7936	Non-metastatic	TN
Stage IIA	Non-metastatic	TCGA-EB-A3XE-01	0.161138	1.21753	13.8307	Non-metastatic	TN
Stage IIA	Non-metastatic	TCGA-FS-A1YY-06	0.514138	1.01103	13.8311	Non-metastatic	TN
Stage IB	Non-metastatic	TCGA-EE-A3J3-06	0.452738	1.86743	13.853	Non-metastatic	TN
Stage IIA	Non-metastatic	TCGA-EB-A299-01	-0.102762	1.09413	13.9797	Non-metastatic	TN
Stage 0	Non-metastatic	TCGA-D3-A8GR-06	0.575138	1.16993	14.0063	Non-metastatic	TN
Stage I	Non-metastatic	TCGA-FS-A1Z4-06	-0.0277618	0.257229	14.0212	Non-metastatic	TN
Stage IB	Non-metastatic	TCGA-FR-A3YN-06	-0.116062	0.336929	14.0436	Non-metastatic	TN
Stage IB	Non-metastatic	TCGA-GN-A8LK-06	0.0578382	0.436729	14.0438	Non-metastatic	TN
Stage IIC	Non-metastatic	TCGA-EB-A3HV-01	0.577538	0.990529	14.0518	Non-metastatic	TN
Stage IIC	Non-metastatic	TCGA-EB-A550-01	-0.193462	0.568329	14.0592	Non-metastatic	TN
Stage I	Non-metastatic	TCGA-EE-A2ME-06	-0.557762	-0.130571	14.0884	Non-metastatic	TN
Stage IIC	Non-metastatic	TCGA-GN-A26D-06	3.99114	-0.844271	11.5941	Non-metastatic	TN
Stage IIB	Non-metastatic	TCGA-GN-A268-06	1.37284	-1.97427	12.5244	Non-metastatic	TN
Stage IB	Non-metastatic	TCGA-ER-A19D-06	0.843338	-0.782071	12.9311	Non-metastatic	TN
Stage II	Non-metastatic	TCGA-EE-A2MD-06	0.639038	-0.602971	13.0121	Non-metastatic	TN
Stage IB	Non-metastatic	TCGA-FS-A4F5-06	0.877438	-0.154171	13.229	Non-metastatic	TN
Stage IB	Non-metastatic	TCGA-D3-A5GU-06	0.698438	-0.918471	13.3413	Non-metastatic	TN
Stage IIC	Non-metastatic	TCGA-BF-AAP4-01	0.828338	-0.792271	13.5188	Non-metastatic	TN
Stage IIB	Non-metastatic	TCGA-EB-A44O-01	0.760338	-0.581171	13.5482	Non-metastatic	TN
Stage II	Non-metastatic	TCGA-EE-A2MS-06	2.99704	-2.52847	13.6446	Non-metastatic	TN
Stage IB	Non-metastatic	TCGA-D3-A5GL-06	0.691438	-0.423171	13.6526	Non-metastatic	TN
Stage IIC	Non-metastatic	TCGA-FS-A1ZF-06	1.82574	-2.46447	13.6574	Non-metastatic	TN
Stage IIC	Non-metastatic	TCGA-DA-A1I8-06	0.863838	-0.786671	13.6981	Non-metastatic	TN
Stage I	Non-metastatic	TCGA-EE-A3J7-06	0.821238	-1.72437	13.6997	Non-metastatic	TN
Stage I	Non-metastatic	TCGA-FS-A1ZJ-06	1.46374	-0.502471	13.7289	Non-metastatic	TN
Stage IB	Non-metastatic	TCGA-ER-A19M-06	1.28554	-1.60797	13.7444	Non-metastatic	TN
Stage IB	Non-metastatic	TCGA-D3-A2J8-06	0.641038	-0.808471	13.8248	Non-metastatic	TN
Stage IB	Non-metastatic	TCGA-D3-A3C6-06	1.31584	-0.726571	13.8655	Non-metastatic	TN
Stage 0	Non-metastatic	TCGA-ER-A2NE-06	2.81204	-2.77167	13.9373	Non-metastatic	TN
Stage IIC	Non-metastatic	TCGA-GN-A8LL-06	0.808838	-0.690471	13.9454	Non-metastatic	TN
Stage IIC	Non-metastatic	TCGA-EE-A2GM-06	0.948338	-1.11287	13.9709	Non-metastatic	TN
Stage IIC	Non-metastatic	TCGA-EB-A431-01	0.633338	-2.18967	13.9876	Non-metastatic	TN
Stage IIC	Non-metastatic	TCGA-EB-A42Y-01	1.09384	-0.930571	14.0402	Non-metastatic	TN
Stage IA	Non-metastatic	TCGA-D3-A1Q5-06	-0.126962	-0.855271	12.9091	Non-metastatic	TN
Stage IIB	Non-metastatic	TCGA-EE-A2GD-06	0.168638	-3.23917	12.9838	Non-metastatic	TN
Stage IIC	Non-metastatic	TCGA-EB-A44P-01	-0.0888618	-0.590671	13.3064	Non-metastatic	TN
Stage I	Non-metastatic	TCGA-FS-A1YX-06	-0.258362	-0.356571	13.3385	Non-metastatic	TN
Stage II	Non-metastatic	TCGA-EB-A3XB-01	0.206838	-0.239071	13.3702	Non-metastatic	TN
Stage IIC	Non-metastatic	TCGA-EE-A29P-06	-0.144662	-0.994271	13.4888	Non-metastatic	TN
Stage II	Non-metastatic	TCGA-EE-A181-06	0.264138	-0.945271	13.5261	Non-metastatic	TN
Stage IB	Non-metastatic	TCGA-GN-A4U5-01	0.347838	-1.25947	13.5736	Non-metastatic	TN
Stage IIC	Non-metastatic	TCGA-EB-A3Y6-01	-0.0248618	-1.45747	13.5867	Non-metastatic	TN
Stage IIB	Non-metastatic	TCGA-FS-A1ZZ-06	0.390438	-1.65437	13.6836	Non-metastatic	TN
Stage IA	Non-metastatic	TCGA-D3-A8GN-06	0.260538	-2.12497	13.7309	Non-metastatic	TN
Stage I	Non-metastatic	TCGA-EE-A20H-06	0.477338	-0.490971	13.7463	Non-metastatic	TN
Stage IB	Non-metastatic	TCGA-ER-A2NC-06	0.571738	-0.729471	13.7769	Non-metastatic	TN
Stage IIB	Non-metastatic	TCGA-EB-A4IS-01	0.0497382	-0.427371	13.8495	Non-metastatic	TN
Stage I	Non-metastatic	TCGA-FS-A1ZS-06	-0.138562	-0.234871	13.9329	Non-metastatic	TN
Stage IA	Non-metastatic	TCGA-EE-A29N-06	0.112438	-1.91777	13.9811	Non-metastatic	TN
Stage IA	Non-metastatic	TCGA-EE-A2GJ-06	0.112338	-1.69177	14.0047	Non-metastatic	TN
Stage IA	Non-metastatic	TCGA-EE-A2GU-06	-0.188662	-0.676371	14.0146	Non-metastatic	TN
Stage IIC	Non-metastatic	TCGA-EB-A5UN-06	0.0393382	-3.31767	14.0212	Non-metastatic	TN
Stage IB	Non-metastatic	TCGA-EE-A3JA-06	-0.224362	-0.265371	14.0436	Non-metastatic	TN
Stage 0	Non-metastatic	TCGA-D3-A51G-06	0.307838	-0.428271	14.052	Non-metastatic	TN
Stage IIC	Non-metastatic	TCGA-FR-A2OS-01	0.551638	-2.17207	14.0676	Non-metastatic	TN
Stage II	Non-metastatic	TCGA-W3-AA1V-06	2.20824	0.602929	14.1392	Non-metastatic	TN
Stage II	Non-metastatic	TCGA-W3-AA1R-06	1.13824	1.36433	14.178	Non-metastatic	TN
Stage I	Non-metastatic	TCGA-EE-A2M6-06	1.12854	0.965829	14.2304	Non-metastatic	TN
Stage IA	Non-metastatic	TCGA-FR-A3YO-06	1.87224	0.531529	14.2929	Non-metastatic	TN
Stage I	Non-metastatic	TCGA-DA-A3F5-06	1.46084	1.05463	14.3184	Non-metastatic	TN
Stage IIC	Non-metastatic	TCGA-D3-A3CC-06	2.77304	1.80243	14.3408	Non-metastatic	TN
Stage I	Non-metastatic	TCGA-W3-AA21-06	0.862838	1.80653	14.3751	Non-metastatic	TN
Stage IIA	Non-metastatic	TCGA-EE-A2GN-06	0.856038	0.738429	14.484	Non-metastatic	TN
Stage IA	Non-metastatic	TCGA-XV-A9W5-01	0.779038	0.328129	14.5454	Non-metastatic	TN
Stage IIB	Non-metastatic	TCGA-EE-A29B-06	1.10794	1.10113	14.7041	Non-metastatic	TN
Stage IIC	Non-metastatic	TCGA-DA-A95Y-06	2.07174	1.01253	14.7147	Non-metastatic	TN
Stage IA	Non-metastatic	TCGA-D3-A8GV-06	1.91034	0.181029	14.7496	Non-metastatic	TN
Stage 0	Non-metastatic	TCGA-EE-A29W-06	0.621238	0.558029	14.8085	Non-metastatic	TN
Stage IA	Non-metastatic	TCGA-D3-A3C1-06	2.08244	0.907929	14.8102	Non-metastatic	TN
Stage I	Non-metastatic	TCGA-XV-A9W2-01	0.686138	1.00483	14.8199	Non-metastatic	TN
Stage IB	Non-metastatic	TCGA-EE-A184-06	0.766538	0.158429	14.8644	Non-metastatic	TN
Stage IIB	Non-metastatic	TCGA-YG-AA3P-06	0.940038	2.76433	14.9245	Non-metastatic	TN
Stage IIC	Non-metastatic	TCGA-DA-A95V-06	1.07524	0.350129	14.981	Non-metastatic	TN
Stage II	Non-metastatic	TCGA-EE-A3J4-06	0.738538	0.744829	15.024	Non-metastatic	TN
Stage IIC	Non-metastatic	TCGA-EB-A97M-01	0.894438	0.105929	15.1423	Non-metastatic	TN
Stage IIA	Non-metastatic	TCGA-EB-A6QZ-01	0.935138	0.925929	15.1709	Non-metastatic	TN
Stage IA	Non-metastatic	TCGA-FS-A1ZC-06	0.927738	0.771629	15.2426	Non-metastatic	TN
Stage IB	Non-metastatic	TCGA-EE-A2A1-06	0.312338	0.192429	14.1357	Non-metastatic	TN
Stage IIB	Non-metastatic	TCGA-D9-A4Z5-01	0.419338	0.281129	14.1616	Non-metastatic	TN
Stage I	Non-metastatic	TCGA-D3-A8GS-06	0.265638	1.35783	14.168	Non-metastatic	TN
Stage IIC	Non-metastatic	TCGA-EB-A4XL-01	0.320338	1.50313	14.2269	Non-metastatic	TN
Stage IB	Non-metastatic	TCGA-EE-A2A5-06	0.169038	1.10923	14.2393	Non-metastatic	TN
Stage I	Non-metastatic	TCGA-EE-A2MN-06	0.391438	0.670529	14.3259	Non-metastatic	TN
Stage IIC	Non-metastatic	TCGA-ER-A196-01	0.356838	0.913629	14.3443	Non-metastatic	TN
Stage IA	Non-metastatic	TCGA-D3-A51E-06	0.418738	0.0426287	14.37	Non-metastatic	TN
Stage IIC	Non-metastatic	TCGA-FR-A3R1-01	0.592138	0.657729	14.3875	Non-metastatic	TN
Stage II	Non-metastatic	TCGA-D3-A8GJ-06	0.377938	0.150529	14.3876	Non-metastatic	TN
Stage IIB	Non-metastatic	TCGA-ER-A193-06	-0.463562	0.703229	14.3927	Non-metastatic	TN
Stage IIC	Non-metastatic	TCGA-EB-A4P0-01	0.619638	1.25473	14.4053	Non-metastatic	TN
Stage IA	Non-metastatic	TCGA-FR-A8YE-06	-0.590262	1.02673	14.5125	Non-metastatic	TN
Stage IA	Non-metastatic	TCGA-GN-A9SD-06	0.144938	2.05063	14.5486	Non-metastatic	TN
Stage IIC	Non-metastatic	TCGA-BF-AAP8-01	0.230438	-0.0247713	14.5628	Non-metastatic	TN
Stage IA	Non-metastatic	TCGA-WE-AAA0-06	0.338138	1.06593	14.7129	Non-metastatic	TN
Stage 0	Non-metastatic	TCGA-EE-A20C-06	-0.215462	1.35783	14.7878	Non-metastatic	TN
Stage IIB	Non-metastatic	TCGA-DA-A960-01	0.390638	1.11643	14.7908	Non-metastatic	TN
Stage I	Non-metastatic	TCGA-EE-A2MR-06	-0.171662	0.589829	14.835	Non-metastatic	TN
Stage II	Non-metastatic	TCGA-EE-A20B-06	-0.354562	0.315829	14.8523	Non-metastatic	TN
Stage IA	Non-metastatic	TCGA-D3-A2JF-06	-0.160662	0.921429	14.9078	Non-metastatic	TN
Stage IIC	Non-metastatic	TCGA-EB-A3XD-01	-0.334962	0.515929	14.9238	Non-metastatic	TN
Stage IIB	Non-metastatic	TCGA-FR-A8YC-06	0.430738	0.705629	14.9605	Non-metastatic	TN
Stage I	Non-metastatic	TCGA-EE-A2GK-06	-0.369362	0.972329	14.9923	Non-metastatic	TN
Stage IA	Non-metastatic	TCGA-EE-A2MU-06	0.462838	0.210029	15.0513	Non-metastatic	TN
Stage IIA	Non-metastatic	TCGA-EE-A2GT-06	0.204838	2.00493	15.0594	Non-metastatic	TN
Stage I	Non-metastatic	TCGA-EE-A3JI-06	-0.611862	0.730729	15.1811	Non-metastatic	TN
Stage I	Non-metastatic	TCGA-EE-A2MM-06	0.596538	0.776029	15.4288	Non-metastatic	TN
Stage II	Non-metastatic	TCGA-XV-A9VZ-01	0.257838	1.56683	15.5974	Non-metastatic	TN
Stage IA	Non-metastatic	TCGA-EE-A2A6-06	0.756438	-2.48327	14.09	Non-metastatic	TN
Stage II	Non-metastatic	TCGA-XV-AAZV-01	0.836538	-1.25687	14.0962	Non-metastatic	TN
Stage IB	Non-metastatic	TCGA-EE-A29M-06	1.40024	-1.84767	14.1162	Non-metastatic	TN
Stage IIC	Non-metastatic	TCGA-EB-A430-01	0.865938	-0.711071	14.1727	Non-metastatic	TN
Stage I	Non-metastatic	TCGA-D3-A5GN-06	0.883038	-1.23357	14.2038	Non-metastatic	TN
Stage IA	Non-metastatic	TCGA-D3-A3C3-06	0.893238	-0.680571	14.2542	Non-metastatic	TN
Stage IIB	Non-metastatic	TCGA-EE-A17Z-06	2.22004	-0.732471	14.2661	Non-metastatic	TN
Stage IIB	Non-metastatic	TCGA-WE-A8ZN-06	1.02814	-0.145671	14.3217	Non-metastatic	TN
Stage I	Non-metastatic	TCGA-EE-A2M5-06	0.839038	-2.53227	14.3482	Non-metastatic	TN
Stage IB	Non-metastatic	TCGA-EE-A29C-06	1.19404	-1.77897	14.3537	Non-metastatic	TN
Stage IIC	Non-metastatic	TCGA-EB-A3XC-01	1.41634	-1.38327	14.357	Non-metastatic	TN
Stage IIB	Non-metastatic	TCGA-D3-A8GM-06	0.806938	-2.08787	14.3694	Non-metastatic	TN
Stage IA	Non-metastatic	TCGA-EE-A29H-06	1.13894	-1.52817	14.4177	Non-metastatic	TN
Stage II	Non-metastatic	TCGA-EE-A3AH-06	0.873738	-1.97757	14.5626	Non-metastatic	TN
Stage IIB	Non-metastatic	TCGA-D3-A3BZ-06	4.02524	-0.306371	14.6121	Non-metastatic	TN
Stage IA	Non-metastatic	TCGA-EE-A2GI-06	0.789738	-1.96837	14.6533	Non-metastatic	TN
Stage II	Non-metastatic	TCGA-FS-A1ZB-06	0.718738	-0.488071	14.6913	Non-metastatic	TN
Stage IA	Non-metastatic	TCGA-Z2-AA3V-06	1.11044	-0.950471	14.9651	Non-metastatic	TN
Stage IA	Non-metastatic	TCGA-EE-A17X-06	1.39214	-2.46077	15.1126	Non-metastatic	TN
Stage 0	Non-metastatic	TCGA-EE-A183-06	1.09414	-1.31267	15.6563	Non-metastatic	TN
Stage I	Non-metastatic	TCGA-EE-A2MC-06	0.344238	-0.144771	14.102	Non-metastatic	TN
Stage IIB	Non-metastatic	TCGA-EE-A2GC-06	0.0121382	-0.261571	14.2648	Non-metastatic	TN
Stage IB	Non-metastatic	TCGA-EE-A29X-06	0.382838	-0.269571	14.2982	Non-metastatic	TN
Stage IA	Non-metastatic	TCGA-FS-A1ZQ-06	0.144238	-0.622071	14.3209	Non-metastatic	TN
Stage I	Non-metastatic	TCGA-ER-A19C-06	0.542438	-0.852971	14.3449	Non-metastatic	TN
Stage I	Non-metastatic	TCGA-EE-A2GE-06	0.394238	-0.415971	14.388	Non-metastatic	TN
Stage IIC	Non-metastatic	TCGA-EB-A44N-01	0.111438	-0.420571	14.4	Non-metastatic	TN
Stage IIA	Non-metastatic	TCGA-WE-A8ZY-06	0.296938	-0.268771	14.4896	Non-metastatic	TN
Stage II	Non-metastatic	TCGA-EE-A2GR-06	0.589438	-0.442471	14.4967	Non-metastatic	TN
Stage II	Non-metastatic	TCGA-W3-AA1W-06	0.225438	-0.800771	14.4976	Non-metastatic	TN
Stage I	Non-metastatic	TCGA-EE-A2MF-06	0.392738	-2.61267	14.5417	Non-metastatic	TN
Stage II	Non-metastatic	TCGA-ER-A42L-06	0.559238	-0.234671	14.591	Non-metastatic	TN
Stage IIA	Non-metastatic	TCGA-EE-A29S-06	-0.0130618	-0.304671	14.6128	Non-metastatic	TN
Stage II	Non-metastatic	TCGA-W3-A828-06	0.384738	-1.36267	14.6366	Non-metastatic	TN
Stage II	Non-metastatic	TCGA-EE-A2ML-06	0.507038	-0.389471	14.6988	Non-metastatic	TN
Stage IIC	Non-metastatic	TCGA-EB-A1NK-01	-0.308862	-1.58097	14.7156	Non-metastatic	TN
Stage III	Metastatic	TCGA-FS-A1ZT-06	3.99114	0.214729	12.8611	Metastatic	TP
Stage IIIC	Metastatic	TCGA-EE-A29D-06	1.37284	0.260529	12.8798	Metastatic	TP
Stage IIIC	Metastatic	TCGA-FS-A4FD-06	0.843338	0.541229	13.0466	Metastatic	TP
Stage IIIC	Metastatic	TCGA-BF-A5EQ-01	0.639038	0.790929	13.1579	Metastatic	TP
Stage III	Metastatic	TCGA-EB-A82B-01	0.877438	0.687929	13.1985	Metastatic	TP
Stage IV	Metastatic	TCGA-FS-A1ZH-06	0.698438	1.17043	13.2415	Metastatic	TP
Stage IIIC	Metastatic	TCGA-EB-A551-01	0.828338	-0.0659713	13.3278	Metastatic	TP
Stage III	Metastatic	TCGA-D3-A1QB-06	0.760338	0.743029	13.3721	Metastatic	TP
Stage IV	Metastatic	TCGA-FS-A1Z3-06	2.99704	1.18133	13.4282	Metastatic	TP
Stage III	Metastatic	TCGA-EE-A3AD-06	0.691438	0.143529	13.4854	Metastatic	TP
Stage IIIC	Metastatic	TCGA-FW-A5DX-01	1.82574	0.324729	13.6103	Metastatic	TP
Stage III	Metastatic	TCGA-D3-A3CE-06	0.863838	1.00853	13.6228	Metastatic	TP
Stage III	Metastatic	TCGA-D3-A2JC-06	0.821238	0.113229	13.6248	Metastatic	TP
Stage IV	Metastatic	TCGA-D3-A1Q8-06	1.46374	0.208129	13.639	Metastatic	TP
Stage IIIC	Metastatic	TCGA-FS-A1Z7-06	1.28554	0.991629	13.6699	Metastatic	TP
Stage IIIC	Metastatic	TCGA-ER-A2NG-06	0.641038	1.46863	13.7016	Metastatic	TP
Stage IIIC	Metastatic	TCGA-D9-A3Z1-06	1.31584	0.372329	13.7177	Metastatic	TP
Stage IIIC	Metastatic	TCGA-BF-A1Q0-01	2.81204	0.985729	13.7195	Metastatic	TP
Stage IIIC	Metastatic	TCGA-D3-A8GD-06	0.808838	1.21753	13.7221	Metastatic	TP
Stage III	Metastatic	TCGA-EE-A2MK-06	0.948338	1.01103	13.8396	Metastatic	TP
Stage IIIB	Metastatic	TCGA-WE-A8ZO-06	0.633338	1.86743	13.8404	Metastatic	TP
Stage IIIC	Metastatic	TCGA-D3-A2J7-06	1.09384	1.09413	13.8443	Metastatic	TP
Stage IIIC	Metastatic	TCGA-EB-A42Z-01	1.08974	1.16993	13.8618	Metastatic	TP
Stage IIIB	Metastatic	TCGA-WE-A8JZ-06	0.841638	0.257229	13.8846	Metastatic	TP
Stage III	Metastatic	TCGA-FS-A1ZM-06	1.23754	0.634029	13.9397	Metastatic	TP
Stage III	Metastatic	TCGA-D3-A51J-06	0.736638	0.795429	13.9591	Metastatic	TP
Stage IIIC	Metastatic	TCGA-GF-A4EO-06	0.673338	1.21093	13.9642	Metastatic	TP
Stage III	Metastatic	TCGA-EE-A2MH-06	0.864038	1.26103	13.9757	Metastatic	TP
Stage IIIC	Metastatic	TCGA-EB-A4OZ-01	0.915438	1.45283	13.9891	Metastatic	TP
Stage IV	Metastatic	TCGA-ER-A19J-06	0.716238	0.810229	13.9975	Metastatic	TP
Stage III	Metastatic	TCGA-GN-A4U3-06	0.803138	1.52773	14.0503	Metastatic	TP
Stage IIIB	Metastatic	TCGA-DA-A1I7-06	0.789538	1.24243	14.0571	Metastatic	TP
Stage III	Metastatic	TCGA-DA-A1I1-06	0.840538	0.151229	14.0646	Metastatic	TP
Stage IIIA	Metastatic	TCGA-D3-A2JA-06	0.673338	1.60783	14.0748	Metastatic	TP
Stage III	Metastatic	TCGA-D3-A3C7-06	0.864038	1.44523	14.0833	Metastatic	TP
Stage IIIB	Metastatic	TCGA-D3-A51K-06	1.74974	1.15383	12.1968	Metastatic	TP
Stage IIIC	Metastatic	TCGA-D3-A1Q1-06	2.67514	1.51673	12.4026	Metastatic	TP
Stage IIIB	Metastatic	TCGA-EE-A17Y-06	0.970738	0.295229	12.8579	Metastatic	TP
Stage IIIC	Metastatic	TCGA-D3-A2JE-06	1.20674	0.911129	13.1456	Metastatic	TP
Stage IIIC	Metastatic	TCGA-FR-A69P-06	1.09764	0.471329	13.2825	Metastatic	TP
Stage IV	Metastatic	TCGA-DA-A1I5-06	0.968138	0.781229	13.3063	Metastatic	TP
Stage IIIC	Metastatic	TCGA-XV-AAZY-01	1.48604	0.187329	13.4117	Metastatic	TP
Stage IIIC	Metastatic	TCGA-D3-A2JO-06	0.755438	0.124329	13.4327	Metastatic	TP
Stage IIIA	Metastatic	TCGA-GN-A267-06	1.23254	2.33463	13.5014	Metastatic	TP
Stage IV	Metastatic	TCGA-GN-A263-01	0.897638	1.25453	13.6055	Metastatic	TP
Stage IIIC	Metastatic	TCGA-EB-A44Q-06	3.75724	0.577129	13.6965	Metastatic	TP
Stage IIIC	Metastatic	TCGA-EE-A2A2-06	0.892238	0.630829	13.7027	Metastatic	TP
Stage IIIB	Metastatic	TCGA-EB-A4OY-01	1.28954	2.10703	13.7062	Metastatic	TP
Stage IIIA	Metastatic	TCGA-D3-A2JG-06	0.916338	2.14143	13.7448	Metastatic	TP
Stage IIIB	Metastatic	TCGA-D9-A3Z3-06	1.21474	0.367929	13.762	Metastatic	TP
Stage IIIB	Metastatic	TCGA-EE-A2GB-06	1.10494	0.125629	13.8023	Metastatic	TP
Stage III	Metastatic	TCGA-D3-A8GP-06	0.894738	0.632329	13.9014	Metastatic	TP
Stage IIIC	Metastatic	TCGA-GF-A3OT-06	0.854738	1.68073	13.9338	Metastatic	TP
Stage IV	Metastatic	TCGA-WE-A8K5-06	0.994738	1.96793	13.9882	Metastatic	TP
Stage IV	Metastatic	TCGA-RP-A694-06	0.733438	0.483229	14.0439	Metastatic	TP
Stage III	Metastatic	TCGA-ER-A3EV-06	1.71534	0.865429	14.0702	Metastatic	TP
Stage IIIC	Metastatic	TCGA-D3-A5GT-01	0.790738	1.15383	13.75	Metastatic	TP
Stage IIIC	Metastatic	TCGA-EE-A3AF-06	0.792638	1.51673	13.7609	Metastatic	TP
Stage IIIC	Metastatic	TCGA-EE-A182-06	1.96124	0.295229	13.7971	Metastatic	TP
Stage IIIB	Metastatic	TCGA-EB-A4IQ-01	2.72784	0.911129	13.9042	Metastatic	TP
Stage IV	Metastatic	TCGA-RP-A695-06	1.02054	0.471329	13.9498	Metastatic	TP
Stage IIIB	Metastatic	TCGA-D3-A3MV-06	1.37394	0.781229	14.0159	Metastatic	TP
Stage IV	Metastatic	TCGA-ER-A3PL-06	3.41624	0.187329	14.0335	Metastatic	TP
Stage III	Metastatic	TCGA-FS-A4FB-06	0.706938	0.124329	14.0562	Metastatic	TP
Stage III	Metastatic	TCGA-W3-AA1Q-06	0.720338	2.80173	12.8611	Metastatic	TP
Stage IV	Metastatic	TCGA-ER-A19T-01	1.18624	2.00053	12.8798	Metastatic	TP
Stage IV	Metastatic	TCGA-BF-AAP0-06	0.699638	0.769529	13.0466	Metastatic	TP
Stage IIIB	Metastatic	TCGA-BF-A1PX-01	0.668138	1.15523	13.1579	Metastatic	TP
Stage III	Metastatic	TCGA-EB-A5UL-06	1.25934	0.399429	13.1985	Metastatic	TP
Stage IIIA	Metastatic	TCGA-GN-A26A-06	0.742938	0.220029	13.2415	Metastatic	TP
Stage IIIB	Metastatic	TCGA-EB-A3Y7-01	1.65644	0.180829	13.3278	Metastatic	TP
Stage IIIC	Metastatic	TCGA-BF-A1PV-01	0.762338	0.140129	13.3721	Metastatic	TP
Stage IIIC	Metastatic	TCGA-BF-A9VF-01	1.29284	1.00303	13.4282	Metastatic	TP
Stage IIIB	Metastatic	TCGA-D3-A8GL-06	0.785338	0.643829	13.4854	Metastatic	TP
Stage III	Metastatic	TCGA-FW-A3R5-06	0.806538	1.93083	13.6103	Metastatic	TP
Stage III	Metastatic	TCGA-EE-A3AB-06	1.24554	1.51883	13.6228	Metastatic	TP
Stage IIIC	Metastatic	TCGA-WE-A8ZR-06	3.41764	0.295729	13.6248	Metastatic	TP
Stage IIIB	Metastatic	TCGA-ER-A2NF-01	0.673838	1.58373	13.639	Metastatic	TP
Stage IIIC	Metastatic	TCGA-BF-AAOX-01	1.00374	0.545029	13.6699	Metastatic	TP
Stage IIIC	Metastatic	TCGA-FR-A7U8-06	1.44654	0.440729	13.7016	Metastatic	TP
Stage IIIC	Metastatic	TCGA-QB-AA9O-06	0.802838	0.481929	13.7177	Metastatic	TP
Stage III	Metastatic	TCGA-EE-A3JB-06	1.00184	0.0836287	13.7195	Metastatic	TP
Stage IIIC	Metastatic	TCGA-ER-A2ND-06	0.653438	1.23873	13.7221	Metastatic	TP
Stage IIIB	Metastatic	TCGA-WE-A8K6-06	0.738838	0.702129	13.8396	Metastatic	TP
Stage IIIB	Metastatic	TCGA-DA-A95W-06	0.758838	1.15063	13.8404	Metastatic	TP
Stage IIIC	Metastatic	TCGA-WE-AA9Y-06	0.818238	0.646529	13.8443	Metastatic	TP
Stage IIIA	Metastatic	TCGA-EE-A2MQ-06	0.920538	1.53723	13.8618	Metastatic	TP
Stage IIIA	Metastatic	TCGA-D3-A3ML-06	0.662638	1.38803	13.8846	Metastatic	TP
Stage IIIB	Metastatic	TCGA-BF-A3DL-01	1.86484	0.646929	13.9397	Metastatic	TP
Stage IIIB	Metastatic	TCGA-FS-A1ZW-06	0.724538	0.320629	12.8611	Metastatic	TP
Stage IIIC	Metastatic	TCGA-D3-A8GC-06	1.01574	0.541829	12.8798	Metastatic	TP
Stage IIIC	Metastatic	TCGA-D9-A3Z4-01	1.32094	0.259629	13.0466	Metastatic	TP
Stage IV	Metastatic	TCGA-D3-A51N-06	1.02744	0.550529	13.1579	Metastatic	TP
Stage III	Metastatic	TCGA-EE-A2MJ-06	0.750838	0.479629	13.1985	Metastatic	TP
Stage IIIC	Metastatic	TCGA-EE-A29L-06	0.771938	0.00372872	13.2415	Metastatic	TP
Stage III	Metastatic	TCGA-D3-A3MR-06	0.850738	0.632329	13.3278	Metastatic	TP
Stage IIIC	Metastatic	TCGA-BF-A5EP-01	0.634338	1.43233	13.3721	Metastatic	TP
Stage IIIB	Metastatic	TCGA-FS-A1ZA-06	0.815238	0.0181287	13.4282	Metastatic	TP
Stage IIIB	Metastatic	TCGA-DA-A1IC-06	0.716638	-0.0171713	13.4854	Metastatic	TP
Stage IIIC	Metastatic	TCGA-ER-A1A1-06	1.08974	0.232229	13.6103	Metastatic	TP
Stage III	Metastatic	TCGA-EE-A3J5-06	0.841638	0.728329	13.6228	Metastatic	TP
Stage III	Metastatic	TCGA-W3-AA1O-06	1.23754	0.505129	13.6248	Metastatic	TP
Stage IIIC	Metastatic	TCGA-DA-A1IB-06	0.736638	0.735829	13.639	Metastatic	TP
Stage IIIC	Metastatic	TCGA-WE-AAA3-06	0.673338	-0.0929713	13.6699	Metastatic	TP
Stage III	Metastatic	TCGA-EB-A5SH-06	0.864038	0.989329	13.7016	Metastatic	TP
Stage IIIA	Metastatic	TCGA-ER-A3ET-06	0.915438	0.186829	13.7177	Metastatic	TP
Stage IV	Metastatic	TCGA-D3-A8GE-06	0.716238	0.347629	13.7195	Metastatic	TP
Stage IIIA	Metastatic	TCGA-D3-A3MU-06	0.803138	0.562829	13.7221	Metastatic	TP
Stage IIIB	Metastatic	TCGA-ER-A2NF-06	0.789538	1.36893	13.8396	Metastatic	TP
Stage IV	Metastatic	TCGA-D3-A5GS-06	0.840538	0.409029	13.8404	Metastatic	TP
Stage IIIC	Metastatic	TCGA-ER-A42K-06	0.711838	-0.0733713	13.8443	Metastatic	TP
Stage III	Metastatic	TCGA-EE-A3AC-06	0.926438	0.321429	13.8618	Metastatic	TP
Stage III	Metastatic	TCGA-EE-A2M8-06	0.889438	0.974929	13.8846	Metastatic	TP
Stage IIIC	Metastatic	TCGA-D3-A2JP-06	0.889438	1.29353	13.9397	Metastatic	TP
Stage IIIA	Metastatic	TCGA-EE-A29G-06	0.850738	0.718529	13.6228	Metastatic	TP
Stage IIIC	Metastatic	TCGA-BF-A1PU-01	0.634338	-0.105971	13.6248	Metastatic	TP
Stage IIIB	Metastatic	TCGA-DA-A3F8-06	0.815238	0.117629	13.639	Metastatic	TP
Stage IIIA	Metastatic	TCGA-3N-A9WD-06	0.716638	2.33793	13.6699	Metastatic	TP
Stage IIIA	Metastatic	TCGA-D9-A6EC-06	1.08974	0.336829	13.7016	Metastatic	TP
Stage IV	Metastatic	TCGA-WE-A8ZT-06	0.915438	0.606729	13.7177	Metastatic	TP
Stage III	Metastatic	TCGA-EE-A3AG-06	0.809238	0.687929	13.3029	Metastatic	TP
Stage IIIB	Metastatic	TCGA-ER-A2NB-01	0.692638	1.17043	13.3361	Metastatic	TP
Stage IIIB	Metastatic	TCGA-EB-A57M-01	0.763238	-0.0659713	13.4325	Metastatic	TP
Stage III	Metastatic	TCGA-D3-A3MO-06	0.787938	0.743029	13.4378	Metastatic	TP
Stage IIIB	Metastatic	TCGA-DA-A1HW-06	0.750838	1.18133	13.4591	Metastatic	TP
Stage IIIA	Metastatic	TCGA-EE-A3J8-06	1.24924	0.143529	13.4869	Metastatic	TP
Stage IIIC	Metastatic	TCGA-WE-AAA4-06	0.834638	0.324729	13.4895	Metastatic	TP
Stage IIIB	Metastatic	TCGA-BF-A1PZ-01	0.702838	1.00853	13.6067	Metastatic	TP
Stage III	Metastatic	TCGA-D3-A2JN-06	0.995838	0.113229	13.6648	Metastatic	TP
Stage IIIB	Metastatic	TCGA-BF-A3DJ-01	0.634238	0.208129	13.6714	Metastatic	TP
Stage IV	Metastatic	TCGA-DA-A95Z-06	1.17164	0.991629	13.6788	Metastatic	TP
Stage IIIB	Metastatic	TCGA-WE-A8ZM-06	0.704338	1.46863	13.7305	Metastatic	TP
Stage IIIC	Metastatic	TCGA-BF-A5ES-01	1.01814	0.372329	13.7851	Metastatic	TP
Stage IIIB	Metastatic	TCGA-DA-A1IA-06	1.27674	0.985729	13.7936	Metastatic	TP
Stage IIIC	Metastatic	TCGA-D3-A2JD-06	0.684338	1.21753	13.8307	Metastatic	TP
Stage IIIA	Metastatic	TCGA-D9-A6E9-06	3.04564	1.01103	13.8311	Metastatic	TP
Stage IIIC	Metastatic	TCGA-QB-A6FS-06	1.00364	1.86743	13.853	Metastatic	TP
Stage IIIC	Metastatic	TCGA-EE-A185-06	1.09964	1.09413	13.9797	Metastatic	TP
Stage IIIB	Metastatic	TCGA-ER-A19O-06	0.792338	1.16993	14.0063	Metastatic	TP
Stage IIIB	Metastatic	TCGA-DA-A1HV-06	1.12704	0.257229	14.0212	Metastatic	TP
Stage IIIC	Metastatic	TCGA-EE-A29V-06	1.55564	0.336929	14.0436	Metastatic	TP
Stage III	Metastatic	TCGA-EE-A180-06	1.02454	0.436729	14.0438	Metastatic	TP
Stage IIIC	Metastatic	TCGA-D3-A2JK-06	1.09564	0.990529	14.0518	Metastatic	TP
Stage IV	Metastatic	TCGA-DA-A1I0-06	1.27814	0.568329	14.0592	Metastatic	TP
Stage IIIC	Metastatic	TCGA-D3-A51F-06	1.01574	0.541829	12.8798	Metastatic	TP
Stage IIIC	Metastatic	TCGA-ER-A2NH-06	1.32094	0.259629	13.0466	Metastatic	TP
Stage IIIC	Metastatic	TCGA-EB-A6L9-06	1.02744	0.550529	13.1579	Metastatic	TP
Stage IIIA	Metastatic	TCGA-3N-A9WC-06	0.750838	0.479629	13.1985	Metastatic	TP
Stage III	Metastatic	TCGA-EE-A3AA-06	0.771938	0.00372872	13.2415	Metastatic	TP
Stage IIIC	Metastatic	TCGA-D9-A6EA-06	0.850738	0.632329	13.3278	Metastatic	TP
Stage IIIB	Metastatic	TCGA-FR-A728-01	0.634338	1.43233	13.3721	Metastatic	TP
Stage IIIB	Metastatic	TCGA-DA-A3F2-06	0.815238	0.0181287	13.4282	Metastatic	TP
Stage IIIB	Metastatic	TCGA-EE-A29E-06	0.716638	-0.0171713	13.4854	Metastatic	TP
Stage IIIC	Metastatic	TCGA-WE-A8K1-06	1.08974	0.232229	13.6103	Metastatic	TP
Stage IIIC	Metastatic	TCGA-EE-A29R-06	0.841638	0.728329	13.6228	Metastatic	TP
Stage IV	Metastatic	TCGA-EB-A5FP-01	1.23754	0.505129	13.6248	Metastatic	TP
Stage IV	Metastatic	TCGA-RP-A693-06	0.736638	0.735829	13.639	Metastatic	TP
Stage IIIB	Metastatic	TCGA-D3-A8GB-06	0.673338	-0.0929713	13.6699	Metastatic	TP
Stage IV	Metastatic	TCGA-ER-A19A-06	0.864038	0.989329	13.7016	Metastatic	TP
Stage IIIB	Metastatic	TCGA-EE-A3JE-06	0.915438	0.186829	13.7177	Metastatic	TP
Stage IIIC	Metastatic	TCGA-BF-AAOU-01	0.716238	0.347629	13.7195	Metastatic	TP
Stage IIIA	Metastatic	TCGA-EE-A29A-06	0.803138	0.562829	13.7221	Metastatic	TP
Stage IIIC	Metastatic	TCGA-GN-A26C-01	0.789538	1.36893	13.8396	Metastatic	TP
Stage IIIB	Metastatic	TCGA-HR-A2OH-06	0.840538	0.409029	13.8404	Metastatic	TP
Stage III	Metastatic	TCGA-D3-A1Q6-06	0.711838	-0.0733713	13.8443	Metastatic	TP
Stage IIIB	Metastatic	TCGA-EB-A24D-01	0.926438	0.321429	13.8618	Metastatic	TP
Stage IIIC	Metastatic	TCGA-BF-A3DN-01	0.889438	0.974929	13.8846	Metastatic	TP
Stage III	Metastatic	TCGA-EE-A3JD-06	0.889438	1.29353	13.9397	Metastatic	TP
Stage IIIA	Metastatic	TCGA-BF-A3DM-01	0.850738	0.718529	13.9642	Metastatic	TP
Stage III	Metastatic	TCGA-DA-A1HY-06	0.850738	-0.105971	13.9757	Metastatic	TP

## Sheet: S1I
Actual_phenotype based on clinical pathologic_stages		SampleIDs	Expression profile of the constituting nodes of Motif 2			Predicted _phenotype	Outcomes
			GATA3	SNHG5	hsa-let-7a-3p
Stage IIIC	Metastatic	TCGA-ER-A199-06	0.606438	1.33243	12.7598	Non-metastatic	FN
Stage IIIC	Metastatic	TCGA-D3-A2J9-06	1.86804	0.934029	13.1712	Non-metastatic	FN
Stage IV	Metastatic	TCGA-DA-A1I5-06	0.106638	0.781229	13.3063	Non-metastatic	FN
Stage IIIC	Metastatic	TCGA-XV-AAZY-01	-0.868562	0.187329	13.4117	Non-metastatic	FN
Stage IIIC	Metastatic	TCGA-D3-A2JO-06	0.451538	0.124329	13.4327	Non-metastatic	FN
Stage IIIA	Metastatic	TCGA-GN-A267-06	-0.314162	2.33463	13.5014	Non-metastatic	FN
Stage IIIC	Metastatic	TCGA-EB-A44Q-06	0.457638	0.577129	13.6965	Non-metastatic	FN
Stage IIIB	Metastatic	TCGA-D9-A3Z3-06	-0.180962	0.367929	13.762	Non-metastatic	FN
Stage IIIC	Metastatic	TCGA-D3-A1Q4-06	-1.09996	1.13363	13.7819	Non-metastatic	FN
Stage IIIB	Metastatic	TCGA-EB-A5VV-06	2.89334	1.50393	13.8434	Non-metastatic	FN
Stage IIIC	Metastatic	TCGA-D3-A51H-06	1.23174	1.86433	13.9204	Non-metastatic	FN
Stage IIIC	Metastatic	TCGA-DA-A1I4-06	-0.628762	0.495129	13.9679	Non-metastatic	FN
Stage IV	Metastatic	TCGA-WE-A8K5-06	-1.03446	1.96793	13.9882	Non-metastatic	FN
Stage IIIC	Metastatic	TCGA-FR-A7U9-06	-0.683862	1.62163	14.0678	Non-metastatic	FN
Stage IIIC	Metastatic	TCGA-D3-A3C8-06	2.49274	0.497229	14.0899	Non-metastatic	FN
Stage IIIC	Metastatic	TCGA-EE-A29D-06	-4.30816	-1.90027	12.8798	Non-metastatic	FN
Stage IIIC	Metastatic	TCGA-FS-A4FD-06	-3.08716	-0.252571	13.0466	Non-metastatic	FN
Stage III	Metastatic	TCGA-EB-A82B-01	-1.65436	-0.905471	13.1985	Non-metastatic	FN
Stage IIIC	Metastatic	TCGA-BF-A5ER-01	-4.27806	-0.789571	13.2939	Non-metastatic	FN
Stage IIIB	Metastatic	TCGA-D3-A1Q9-06	-1.41236	-0.786971	13.3692	Non-metastatic	FN
Stage III	Metastatic	TCGA-EB-A5KH-06	-2.35376	-0.806071	13.3733	Non-metastatic	FN
Stage IV	Metastatic	TCGA-FS-A1Z3-06	-3.19516	-2.02187	13.4282	Non-metastatic	FN
Stage III	Metastatic	TCGA-EE-A3AD-06	-4.96956	-1.68687	13.4854	Non-metastatic	FN
Stage IIIC	Metastatic	TCGA-FW-A5DX-01	-3.77266	-0.235571	13.6103	Non-metastatic	FN
Stage IIIC	Metastatic	TCGA-FS-A1Z7-06	-2.00506	-0.247571	13.6699	Non-metastatic	FN
Stage IIIC	Metastatic	TCGA-GN-A4U7-06	-5.29826	-1.74897	13.6714	Non-metastatic	FN
Stage IIIC	Metastatic	TCGA-D9-A4Z6-06	-3.31066	-1.15067	13.7028	Non-metastatic	FN
Stage IIIC	Metastatic	TCGA-D3-A5GT-01	-4.39156	-0.319471	13.75	Non-metastatic	FN
Stage IIIB	Metastatic	TCGA-WE-A8ZO-06	-1.49926	-0.885871	13.8404	Non-metastatic	FN
Stage IIIC	Metastatic	TCGA-EB-A42Z-01	-2.61546	-0.240971	13.8618	Non-metastatic	FN
Stage IIIB	Metastatic	TCGA-WE-A8JZ-06	-2.65486	-0.687671	13.8846	Non-metastatic	FN
Stage IV	Metastatic	TCGA-RP-A695-06	-2.88586	-1.41937	13.9498	Non-metastatic	FN
Stage IV	Metastatic	TCGA-ER-A19J-06	-3.07806	-1.46857	13.9975	Non-metastatic	FN
Stage IIIB	Metastatic	TCGA-D3-A3MV-06	-3.40736	-1.24637	14.0159	Non-metastatic	FN
Stage IV	Metastatic	TCGA-ER-A3PL-06	-2.65436	-0.149671	14.0335	Non-metastatic	FN
Stage III	Metastatic	TCGA-GN-A4U3-06	-4.29866	-2.55187	14.0503	Non-metastatic	FN
Stage III	Metastatic	TCGA-FS-A4FB-06	-4.54236	-3.19027	14.0562	Non-metastatic	FN
Stage IIIC	Metastatic	TCGA-GN-A4U9-06	1.66784	-1.26517	11.5414	Non-metastatic	FN
Stage III	Metastatic	TCGA-FS-A1ZT-06	-0.293262	-1.63237	12.8611	Non-metastatic	FN
Stage IIIB	Metastatic	TCGA-ER-A197-06	-0.00886216	-0.303971	12.8811	Non-metastatic	FN
Stage IIIB	Metastatic	TCGA-EB-A44R-06	-0.336062	-0.541571	13.0851	Non-metastatic	FN
Stage IIIC	Metastatic	TCGA-BF-A5EQ-01	-0.744662	-0.966571	13.1579	Non-metastatic	FN
Stage IV	Metastatic	TCGA-FS-A1ZH-06	-0.122562	-0.382271	13.2415	Non-metastatic	FN
Stage IIIC	Metastatic	TCGA-EB-A551-01	0.506538	-1.69367	13.3278	Non-metastatic	FN
Stage III	Metastatic	TCGA-D3-A1QB-06	0.931238	-0.802671	13.3721	Non-metastatic	FN
Stage IIIB	Metastatic	TCGA-EB-A5VU-01	-1.31426	-2.37747	13.5435	Non-metastatic	FN
Stage IIIC	Metastatic	TCGA-D3-A3CF-06	0.157838	-1.99147	13.5925	Non-metastatic	FN
Stage III	Metastatic	TCGA-D3-A3CE-06	-0.408262	-1.61547	13.6228	Non-metastatic	FN
Stage III	Metastatic	TCGA-D3-A2JC-06	-0.0851622	-2.70677	13.6248	Non-metastatic	FN
Stage IV	Metastatic	TCGA-D3-A1Q8-06	1.23304	-0.930471	13.639	Non-metastatic	FN
Stage IIIC	Metastatic	TCGA-ER-A2NG-06	0.581638	-1.08257	13.7016	Non-metastatic	FN
Stage IIIC	Metastatic	TCGA-D9-A3Z1-06	-1.03146	-0.315871	13.7177	Non-metastatic	FN
Stage IIIC	Metastatic	TCGA-BF-A1Q0-01	-1.34516	-1.33957	13.7195	Non-metastatic	FN
Stage IIIC	Metastatic	TCGA-D3-A8GD-06	0.303938	-0.668071	13.7221	Non-metastatic	FN
Stage IIIC	Metastatic	TCGA-EE-A3AF-06	-1.25806	-2.58727	13.7609	Non-metastatic	FN
Stage IIIC	Metastatic	TCGA-EE-A182-06	-0.264162	-1.58517	13.7971	Non-metastatic	FN
Stage III	Metastatic	TCGA-EE-A2MK-06	-0.516862	-1.31647	13.8396	Non-metastatic	FN
Stage IIIC	Metastatic	TCGA-D3-A2J7-06	-0.538462	-2.81367	13.8443	Non-metastatic	FN
Stage IIIB	Metastatic	TCGA-EB-A4IQ-01	0.546338	-3.15487	13.9042	Non-metastatic	FN
Stage III	Metastatic	TCGA-FS-A1ZM-06	0.0213378	-0.516271	13.9397	Non-metastatic	FN
Stage III	Metastatic	TCGA-D3-A51J-06	0.951838	-0.465671	13.9591	Non-metastatic	FN
Stage IIIC	Metastatic	TCGA-GF-A4EO-06	0.915838	-0.770471	13.9642	Non-metastatic	FN
Stage III	Metastatic	TCGA-EE-A2MH-06	0.250138	-1.49207	13.9757	Non-metastatic	FN
Stage IIIC	Metastatic	TCGA-EB-A4OZ-01	3.59514	-1.24927	13.9891	Non-metastatic	FN
Stage IIIB	Metastatic	TCGA-DA-A1I7-06	-1.27366	-2.65077	14.0571	Non-metastatic	FN
Stage III	Metastatic	TCGA-DA-A1I1-06	-0.588962	-0.638771	14.0646	Non-metastatic	FN
Stage IIIA	Metastatic	TCGA-D3-A2JA-06	-0.984562	-1.54557	14.0748	Non-metastatic	FN
Stage III	Metastatic	TCGA-D3-A3C7-06	-0.302262	-0.353571	14.0833	Non-metastatic	FN
Stage III	Metastatic	TCGA-W3-AA1Q-06	-1.56716	2.80173	14.094	Non-metastatic	FN
Stage IIIB	Metastatic	TCGA-FS-A1ZW-06	-1.58246	0.320629	14.107	Non-metastatic	FN
Stage IIIC	Metastatic	TCGA-D3-A8GC-06	-1.84416	0.541829	14.1804	Non-metastatic	FN
Stage IIIA	Metastatic	TCGA-GN-A26A-06	-1.78306	0.220029	14.1997	Non-metastatic	FN
Stage IIIB	Metastatic	TCGA-EB-A3Y7-01	-3.17836	0.180829	14.2131	Non-metastatic	FN
Stage IV	Metastatic	TCGA-D3-A51N-06	-1.79226	0.550529	14.2174	Non-metastatic	FN
Stage IIIC	Metastatic	TCGA-BF-A1PV-01	-3.11266	0.140129	14.2184	Non-metastatic	FN
Stage IIIC	Metastatic	TCGA-EE-A29L-06	-4.74646	0.00372872	14.2612	Non-metastatic	FN
Stage IIIC	Metastatic	TCGA-BF-A5EP-01	-2.85296	1.43233	14.2843	Non-metastatic	FN
Stage IIIB	Metastatic	TCGA-FS-A1ZA-06	-1.90416	0.0181287	14.3106	Non-metastatic	FN
Stage IIC	Non-metastatic	TCGA-FS-A1ZU-06	-5.24166	0.719029	11.7707	Metastatic	FP
Stage IIA	Non-metastatic	TCGA-D3-A51R-06	-4.35766	0.634029	12.0112	Metastatic	FP
Stage II	Non-metastatic	TCGA-FS-A1ZK-06	-4.12526	0.200129	12.5896	Metastatic	FP
Stage IA	Non-metastatic	TCGA-YD-A89C-06	-4.96796	1.60783	12.6571	Metastatic	FP
Stage IB	Non-metastatic	TCGA-EE-A2GS-06	-2.67336	0.542529	13.063	Metastatic	FP
Stage IIC	Non-metastatic	TCGA-FS-A1ZE-06	-2.56516	1.31803	13.086	Metastatic	FP
Stage II	Non-metastatic	TCGA-FS-A1ZP-06	-2.05476	0.526829	13.1198	Metastatic	FP
Stage IB	Non-metastatic	TCGA-D3-A1QA-06	-2.70726	0.260529	13.1473	Metastatic	FP
Stage IB	Non-metastatic	TCGA-ER-A19E-06	-3.53306	0.541229	13.204	Metastatic	FP
Stage IIB	Non-metastatic	TCGA-EE-A29Q-06	-2.88636	0.790929	13.272	Metastatic	FP
Stage IIC	Non-metastatic	TCGA-EB-A41A-01	-2.60326	0.795429	13.3562	Metastatic	FP
Stage IIB	Non-metastatic	TCGA-FS-A1ZY-06	-5.32026	1.26103	13.412	Metastatic	FP
Stage IIC	Non-metastatic	TCGA-FR-A8YD-06	-2.82446	1.45283	13.4408	Metastatic	FP
Stage IB	Non-metastatic	TCGA-FS-A1YW-06	-2.42736	1.18133	13.4591	Metastatic	FP
Stage IIA	Non-metastatic	TCGA-GN-A4U4-06	-2.97296	1.52773	13.4797	Metastatic	FP
Stage IB	Non-metastatic	TCGA-D3-A1QA-07	-2.00336	1.24243	13.4925	Metastatic	FP
Stage I	Non-metastatic	TCGA-W3-A824-06	-1.38336	0.151229	13.5637	Metastatic	FP
Stage IIB	Non-metastatic	TCGA-FS-A4F0-06	-4.04826	0.709529	13.5923	Metastatic	FP
Stage IIC	Non-metastatic	TCGA-EB-A3XF-01	-1.47676	0.423129	13.6402	Metastatic	FP
Stage IIC	Non-metastatic	TCGA-EB-A51B-01	-1.93896	0.208129	13.6714	Metastatic	FP
Stage IIC	Non-metastatic	TCGA-EB-A82C-01	-4.19276	0.991629	13.6788	Metastatic	FP
Stage IB	Non-metastatic	TCGA-DA-A95X-06	-1.57016	1.46863	13.7305	Metastatic	FP
Stage IIC	Non-metastatic	TCGA-GF-A2C7-01	-2.70186	0.178429	13.7311	Metastatic	FP
Stage IIA	Non-metastatic	TCGA-FS-A1YY-06	-2.92546	1.01103	13.8311	Metastatic	FP
Stage IIC	Non-metastatic	TCGA-BF-AAP1-01	-3.66806	1.04743	13.8479	Metastatic	FP
Stage IB	Non-metastatic	TCGA-EE-A3J3-06	-1.48946	1.86743	13.853	Metastatic	FP
Stage IA	Non-metastatic	TCGA-Z2-AA3S-06	-2.13306	1.07483	13.9878	Metastatic	FP
Stage 0	Non-metastatic	TCGA-D3-A8GR-06	-3.25176	1.16993	14.0063	Metastatic	FP
Stage IIC	Non-metastatic	TCGA-EB-A41B-01	-2.63736	1.13703	14.0234	Metastatic	FP
Stage IB	Non-metastatic	TCGA-GN-A8LK-06	-3.97446	0.436729	14.0438	Metastatic	FP
Stage II	Non-metastatic	TCGA-XV-AAZW-01	-1.68656	1.43753	14.064	Metastatic	FP
Stage I	Non-metastatic	TCGA-EE-A2GK-06	-2.24516	0.972329	13.6067	Metastatic	FP
Stage IA	Non-metastatic	TCGA-EE-A2MU-06	-2.02456	0.210029	13.6648	Metastatic	FP
Stage IIA	Non-metastatic	TCGA-EE-A2GT-06	-1.76296	2.00493	13.7573	Metastatic	FP
Stage II	Non-metastatic	TCGA-XV-A9VZ-01	-3.22136	1.56683	13.7851	Metastatic	FP
Stage IIC	Non-metastatic	TCGA-EB-A430-01	-2.45796	0.181029	13.7936	Metastatic	FP
Stage I	Non-metastatic	TCGA-D3-A5GN-06	-1.77936	1.35783	13.8063	Metastatic	FP
Stage IIB	Non-metastatic	TCGA-EE-A17Z-06	-5.54926	1.11643	13.8307	Metastatic	FP
Stage I	Non-metastatic	TCGA-ER-A19C-06	-3.12036	0.558029	13.8491	Metastatic	FP
Stage IB	Non-metastatic	TCGA-EE-A29C-06	-2.24516	0.907929	13.8812	Metastatic	FP
Stage IIB	Non-metastatic	TCGA-D3-A8GM-06	-2.02456	2.76433	13.9797	Metastatic	FP
Stage IA	Non-metastatic	TCGA-EE-A29H-06	-1.76296	0.705629	14.0036	Metastatic	FP
Stage IIA	Non-metastatic	TCGA-WE-A8ZY-06	-3.22136	0.350129	14.0212	Metastatic	FP
Stage II	Non-metastatic	TCGA-EE-A2GR-06	-4.65886	0.744829	14.0436	Metastatic	FP
Stage I	Non-metastatic	TCGA-EE-A2MF-06	-2.03216	0.105929	14.0518	Metastatic	FP
Stage II	Non-metastatic	TCGA-EE-A3AH-06	-3.99526	0.925929	14.0592	Metastatic	FP
Stage IIA	Non-metastatic	TCGA-WE-A8ZQ-06	-5.72026	0.730729	14.0884	Metastatic	FP
Stage IIC	Non-metastatic	TCGA-GN-A8LN-01	-3.44616	0.771629	11.5941	Metastatic	FP
Stage IB	Non-metastatic	TCGA-EE-A2MT-06	-2.26026	0.776029	12.5244	Metastatic	FP
Stage IIA	Non-metastatic	TCGA-FS-A1ZD-06	-2.90006	0.192429	12.9838	Metastatic	FP
Stage IA	Non-metastatic	TCGA-EE-A17X-06	-4.31186	0.602929	13.0121	Metastatic	FP
Stage II	Non-metastatic	TCGA-EE-A2GO-06	-4.18886	1.35783	13.229	Metastatic	FP
Stage IA	Non-metastatic	TCGA-EE-A2A6-06	-4.57806	1.50313	13.3064	Metastatic	FP
Stage II	Non-metastatic	TCGA-XV-AAZV-01	-1.48246	0.670529	13.3385	Metastatic	FP
Stage I	Non-metastatic	TCGA-EE-A2MC-06	-1.91146	1.80243	13.3702	Metastatic	FP
Stage IB	Non-metastatic	TCGA-EE-A29M-06	-3.65346	0.913629	13.6446	Metastatic	FP
Stage IA	Non-metastatic	TCGA-D3-A3C3-06	-1.91816	0.0426287	13.6526	Metastatic	FP
Stage IIB	Non-metastatic	TCGA-EE-A2GC-06	-2.87746	0.150529	13.6574	Metastatic	FP
Stage IB	Non-metastatic	TCGA-EE-A29X-06	-2.76306	0.703229	13.6836	Metastatic	FP
Stage IA	Non-metastatic	TCGA-FS-A1ZQ-06	-1.74156	1.02673	13.6981	Metastatic	FP
Stage IIB	Non-metastatic	TCGA-WE-A8ZN-06	-3.25806	0.328129	13.6997	Metastatic	FP
Stage I	Non-metastatic	TCGA-EE-A2M5-06	-2.85746	2.05063	13.7289	Metastatic	FP
Stage IIC	Non-metastatic	TCGA-EB-A3XC-01	-4.98986	1.00483	13.7463	Metastatic	FP
Stage I	Non-metastatic	TCGA-EE-A2GE-06	-4.29886	0.743029	13.8655	Metastatic	FP
Stage IIC	Non-metastatic	TCGA-EB-A44N-01	-2.67656	0.810229	13.9329	Metastatic	FP
Stage II	Non-metastatic	TCGA-W3-AA1W-06	-1.86396	0.143529	13.9373	Metastatic	FP
Stage II	Non-metastatic	TCGA-ER-A42L-06	-4.51126	0.324729	13.9454	Metastatic	FP
Stage IIB	Non-metastatic	TCGA-D3-A3BZ-06	-4.58826	1.00853	13.9709	Metastatic	FP
Stage IIA	Non-metastatic	TCGA-EE-A29S-06	-2.26466	0.113229	13.9876	Metastatic	FP
Stage II	Non-metastatic	TCGA-W3-A828-06	-5.70806	0.566729	14.0212	Metastatic	FP
Stage IA	Non-metastatic	TCGA-EE-A2GI-06	-4.59706	0.372329	14.0402	Metastatic	FP
Stage II	Non-metastatic	TCGA-FS-A1ZB-06	-2.88406	0.985729	14.0436	Metastatic	FP
Stage II	Non-metastatic	TCGA-EE-A2ML-06	-2.57306	0.485029	14.052	Metastatic	FP
Stage IIC	Non-metastatic	TCGA-EB-A1NK-01	-3.78156	1.21753	14.0676	Metastatic	FP
Stage IIB	Non-metastatic	TCGA-EE-A2MI-06	-3.77186	0.571729	12.9091	Metastatic	FP
Stage II	Non-metastatic	TCGA-EE-A2M7-06	-3.25806	0.558429	12.9311	Metastatic	FP
Stage II	Non-metastatic	TCGA-FS-A1ZR-06	-2.85746	1.09413	13.3413	Metastatic	FP
Stage IA	Non-metastatic	TCGA-Z2-AA3V-06	-4.98986	0.150529	13.4888	Metastatic	FP
Stage IIA	Non-metastatic	TCGA-EE-A2GL-06	-4.29886	0.703229	13.5188	Metastatic	FP
Stage IB	Non-metastatic	TCGA-EE-A3JH-06	-2.67656	1.02673	13.7463	Metastatic	FP
Stage I	Non-metastatic	TCGA-EE-A2MP-06	-1.86396	0.328129	13.8655	Metastatic	FP
Stage IA	Non-metastatic	TCGA-EE-A3AE-06	-4.51126	2.05063	13.9329	Metastatic	FP
Stage IA	Non-metastatic	TCGA-D3-A3CB-06	-4.58826	1.00483	13.9373	Metastatic	FP
Stage 0	Non-metastatic	TCGA-EE-A183-06	-2.26466	0.743029	13.9454	Metastatic	FP
Stage IB	Non-metastatic	TCGA-D3-A2JH-06	0.897438	0.636629	12.2462	Non-metastatic	TN
Stage II	Non-metastatic	TCGA-W3-A825-06	1.21414	1.03053	12.3219	Non-metastatic	TN
Stage IA	Non-metastatic	TCGA-FS-A1Z0-06	-0.600362	1.44523	12.7865	Non-metastatic	TN
Stage IIC	Non-metastatic	TCGA-EB-A6R0-01	-1.02826	0.214729	12.9402	Non-metastatic	TN
Stage IIC	Non-metastatic	TCGA-EB-A5UM-01	0.608638	1.79433	13.0782	Non-metastatic	TN
Stage IIB	Non-metastatic	TCGA-EB-A85J-01	0.233638	1.00683	13.1255	Non-metastatic	TN
Stage IIB	Non-metastatic	TCGA-BF-AAP2-01	-0.376862	0.918129	13.1593	Non-metastatic	TN
Stage IIC	Non-metastatic	TCGA-EB-A85I-01	-0.607762	0.719029	13.2481	Non-metastatic	TN
Stage II	Non-metastatic	TCGA-D3-A8GQ-06	2.03824	0.634029	13.2791	Non-metastatic	TN
Stage 0	Non-metastatic	TCGA-D3-A2JB-06	1.21624	0.687929	13.3029	Non-metastatic	TN
Stage I	Non-metastatic	TCGA-EE-A2GH-06	1.22234	1.17043	13.3361	Non-metastatic	TN
Stage IIC	Non-metastatic	TCGA-EB-A6QY-01	1.14934	1.21093	13.3624	Non-metastatic	TN
Stage IB	Non-metastatic	TCGA-D3-A1Q7-06	0.845038	-0.0659713	13.4325	Non-metastatic	TN
Stage IB	Non-metastatic	TCGA-FR-A7UA-06	2.06494	0.743029	13.4378	Non-metastatic	TN
Stage IIC	Non-metastatic	TCGA-BF-AAP7-01	-0.0231622	0.810229	13.448	Non-metastatic	TN
Stage IIC	Non-metastatic	TCGA-D3-A1Q3-06	-0.848962	0.143529	13.4869	Non-metastatic	TN
Stage I	Non-metastatic	TCGA-EE-A2MG-06	1.04984	0.324729	13.4895	Non-metastatic	TN
Stage I	Non-metastatic	TCGA-FS-A4F8-06	1.46824	1.00853	13.6067	Non-metastatic	TN
Stage IA	Non-metastatic	TCGA-D3-A8GO-06	-1.24846	0.113229	13.6648	Non-metastatic	TN
Stage IIC	Non-metastatic	TCGA-ER-A19K-01	0.719238	0.566729	13.7573	Non-metastatic	TN
Stage IA	Non-metastatic	TCGA-D3-A2JL-06	0.517938	0.372329	13.7851	Non-metastatic	TN
Stage IIA	Non-metastatic	TCGA-EE-A2A0-06	-0.377562	0.985729	13.7936	Non-metastatic	TN
Stage IIB	Non-metastatic	TCGA-Z2-A8RT-06	-0.431962	0.485029	13.8063	Non-metastatic	TN
Stage IIA	Non-metastatic	TCGA-EB-A3XE-01	1.62684	1.21753	13.8307	Non-metastatic	TN
Stage II	Non-metastatic	TCGA-FS-A4F4-06	-0.784462	0.571729	13.8491	Non-metastatic	TN
Stage IIB	Non-metastatic	TCGA-D3-A2J6-06	-0.550462	0.558429	13.8812	Non-metastatic	TN
Stage IIA	Non-metastatic	TCGA-EB-A299-01	2.94904	1.09413	13.9797	Non-metastatic	TN
Stage I	Non-metastatic	TCGA-EE-A20F-06	-1.12676	0.835029	14.0036	Non-metastatic	TN
Stage I	Non-metastatic	TCGA-FS-A1Z4-06	0.909838	0.257229	14.0212	Non-metastatic	TN
Stage IB	Non-metastatic	TCGA-FR-A3YN-06	-1.28896	0.336929	14.0436	Non-metastatic	TN
Stage IIC	Non-metastatic	TCGA-EB-A3HV-01	1.97034	0.990529	14.0518	Non-metastatic	TN
Stage IIC	Non-metastatic	TCGA-EB-A550-01	2.06694	0.568329	14.0592	Non-metastatic	TN
Stage I	Non-metastatic	TCGA-EE-A2ME-06	1.89114	-0.130571	14.0884	Non-metastatic	TN
Stage IIC	Non-metastatic	TCGA-GN-A26D-06	-3.23766	-0.844271	11.5941	Non-metastatic	TN
Stage IIB	Non-metastatic	TCGA-GN-A268-06	-4.57806	-1.97427	12.5244	Non-metastatic	TN
Stage IIB	Non-metastatic	TCGA-EE-A2GD-06	-1.48246	-3.23917	12.9838	Non-metastatic	TN
Stage II	Non-metastatic	TCGA-EE-A2MD-06	-1.91146	-0.602971	13.0121	Non-metastatic	TN
Stage IB	Non-metastatic	TCGA-FS-A4F5-06	-3.65346	-0.154171	13.229	Non-metastatic	TN
Stage IIC	Non-metastatic	TCGA-EB-A44P-01	-1.91816	-0.590671	13.3064	Non-metastatic	TN
Stage I	Non-metastatic	TCGA-FS-A1YX-06	-2.87746	-0.356571	13.3385	Non-metastatic	TN
Stage II	Non-metastatic	TCGA-EB-A3XB-01	-2.76306	-0.239071	13.3702	Non-metastatic	TN
Stage II	Non-metastatic	TCGA-EE-A2MS-06	-1.74156	-2.52847	13.6446	Non-metastatic	TN
Stage IB	Non-metastatic	TCGA-D3-A5GL-06	-3.25806	-0.423171	13.6526	Non-metastatic	TN
Stage IIC	Non-metastatic	TCGA-FS-A1ZF-06	-2.85746	-2.46447	13.6574	Non-metastatic	TN
Stage IIB	Non-metastatic	TCGA-FS-A1ZZ-06	-4.98986	-1.65437	13.6836	Non-metastatic	TN
Stage IIC	Non-metastatic	TCGA-DA-A1I8-06	-4.29886	-0.786671	13.6981	Non-metastatic	TN
Stage I	Non-metastatic	TCGA-EE-A3J7-06	-2.67656	-1.72437	13.6997	Non-metastatic	TN
Stage I	Non-metastatic	TCGA-FS-A1ZJ-06	-1.86396	-0.502471	13.7289	Non-metastatic	TN
Stage I	Non-metastatic	TCGA-EE-A20H-06	-4.51126	-0.490971	13.7463	Non-metastatic	TN
Stage IB	Non-metastatic	TCGA-D3-A3C6-06	-4.58826	-0.726571	13.8655	Non-metastatic	TN
Stage I	Non-metastatic	TCGA-FS-A1ZS-06	-2.26466	-0.234871	13.9329	Non-metastatic	TN
Stage 0	Non-metastatic	TCGA-ER-A2NE-06	-0.775562	-2.77167	14.3443	Non-metastatic	TN
Stage IIC	Non-metastatic	TCGA-GN-A8LL-06	1.80494	-0.690471	14.37	Non-metastatic	TN
Stage IIC	Non-metastatic	TCGA-EE-A2GM-06	-0.768662	-1.11287	14.3876	Non-metastatic	TN
Stage IIC	Non-metastatic	TCGA-EB-A431-01	-0.423162	-2.18967	14.3927	Non-metastatic	TN
Stage IIC	Non-metastatic	TCGA-EB-A5UN-06	0.814338	-3.31767	14.5125	Non-metastatic	TN
Stage IIC	Non-metastatic	TCGA-EB-A42Y-01	-0.770062	-0.930571	14.5454	Non-metastatic	TN
Stage IB	Non-metastatic	TCGA-EE-A3JA-06	0.347538	-0.265371	14.5486	Non-metastatic	TN
Stage 0	Non-metastatic	TCGA-D3-A51G-06	-0.164762	-0.428271	14.8199	Non-metastatic	TN
Stage IIC	Non-metastatic	TCGA-FR-A2OS-01	1.55094	-2.17207	14.835	Non-metastatic	TN
Stage IA	Non-metastatic	TCGA-D3-A1Q5-06	3.01154	-0.855271	14.8523	Non-metastatic	TN
Stage IB	Non-metastatic	TCGA-ER-A19D-06	0.0914378	-0.782071	14.8644	Non-metastatic	TN
Stage IB	Non-metastatic	TCGA-D3-A5GU-06	-1.13216	-0.918471	14.2269	Non-metastatic	TN
Stage IIC	Non-metastatic	TCGA-EE-A29P-06	0.872838	-0.994271	14.3259	Non-metastatic	TN
Stage IIC	Non-metastatic	TCGA-BF-AAP4-01	-0.870062	-0.792271	14.3408	Non-metastatic	TN
Stage II	Non-metastatic	TCGA-EE-A181-06	-0.515462	-0.945271	14.3443	Non-metastatic	TN
Stage IIB	Non-metastatic	TCGA-EB-A44O-01	-1.34576	-0.581171	14.37	Non-metastatic	TN
Stage IB	Non-metastatic	TCGA-GN-A4U5-01	1.30974	-1.25947	14.3876	Non-metastatic	TN
Stage IIC	Non-metastatic	TCGA-EB-A3Y6-01	-0.981162	-1.45747	14.3927	Non-metastatic	TN
Stage IA	Non-metastatic	TCGA-D3-A8GN-06	-0.930262	-2.12497	14.5125	Non-metastatic	TN
Stage IB	Non-metastatic	TCGA-ER-A19M-06	-0.234862	-1.60797	14.5454	Non-metastatic	TN
Stage IB	Non-metastatic	TCGA-ER-A2NC-06	-0.489262	-0.729471	14.5486	Non-metastatic	TN
Stage IB	Non-metastatic	TCGA-D3-A2J8-06	0.688738	-0.808471	14.8199	Non-metastatic	TN
Stage IIB	Non-metastatic	TCGA-EB-A4IS-01	0.519138	-0.427371	14.835	Non-metastatic	TN
Stage IA	Non-metastatic	TCGA-EE-A29N-06	0.379938	-1.91777	14.8523	Non-metastatic	TN
Stage IA	Non-metastatic	TCGA-EE-A2GJ-06	-0.169962	-1.69177	14.8644	Non-metastatic	TN
Stage IA	Non-metastatic	TCGA-EE-A2GU-06	-0.0963622	-0.676371	14.2269	Non-metastatic	TN
Stage IIB	Non-metastatic	TCGA-D9-A4Z5-01	-3.53326	0.281129	14.1616	Non-metastatic	TN
Stage II	Non-metastatic	TCGA-W3-AA1R-06	-2.88046	1.36433	14.178	Non-metastatic	TN
Stage I	Non-metastatic	TCGA-EE-A2M6-06	-3.11166	0.965829	14.2304	Non-metastatic	TN
Stage IB	Non-metastatic	TCGA-EE-A2A5-06	-3.15866	1.10923	14.2393	Non-metastatic	TN
Stage IA	Non-metastatic	TCGA-FR-A3YO-06	-3.16856	0.531529	14.2929	Non-metastatic	TN
Stage I	Non-metastatic	TCGA-DA-A3F5-06	-1.56786	1.05463	14.3184	Non-metastatic	TN
Stage I	Non-metastatic	TCGA-W3-AA21-06	-2.66796	1.80653	14.3751	Non-metastatic	TN
Stage IIC	Non-metastatic	TCGA-FR-A3R1-01	-2.08876	0.657729	14.3875	Non-metastatic	TN
Stage IIC	Non-metastatic	TCGA-EB-A4P0-01	-2.12316	1.25473	14.4053	Non-metastatic	TN
Stage IIA	Non-metastatic	TCGA-EE-A2GN-06	-3.46906	0.738429	14.484	Non-metastatic	TN
Stage IIC	Non-metastatic	TCGA-BF-AAP8-01	-2.69626	-0.0247713	14.5628	Non-metastatic	TN
Stage IIB	Non-metastatic	TCGA-EE-A29B-06	-3.01476	1.10113	14.7041	Non-metastatic	TN
Stage IA	Non-metastatic	TCGA-WE-AAA0-06	-1.65376	1.06593	14.7129	Non-metastatic	TN
Stage IIC	Non-metastatic	TCGA-DA-A95Y-06	-4.31226	1.01253	14.7147	Non-metastatic	TN
Stage IA	Non-metastatic	TCGA-D3-A8GV-06	-4.90696	0.181029	14.7496	Non-metastatic	TN
Stage 0	Non-metastatic	TCGA-EE-A20C-06	-5.22226	1.35783	14.7878	Non-metastatic	TN
Stage IIB	Non-metastatic	TCGA-DA-A960-01	-3.74806	1.11643	14.7908	Non-metastatic	TN
Stage 0	Non-metastatic	TCGA-EE-A29W-06	-3.87526	0.558029	14.8085	Non-metastatic	TN
Stage IA	Non-metastatic	TCGA-D3-A3C1-06	-1.55826	0.907929	14.8102	Non-metastatic	TN
Stage IIB	Non-metastatic	TCGA-YG-AA3P-06	-3.37966	2.76433	14.9245	Non-metastatic	TN
Stage IIB	Non-metastatic	TCGA-FR-A8YC-06	-2.39026	0.705629	14.9605	Non-metastatic	TN
Stage IIC	Non-metastatic	TCGA-DA-A95V-06	-1.50916	0.350129	14.981	Non-metastatic	TN
Stage II	Non-metastatic	TCGA-EE-A3J4-06	-2.29556	0.744829	15.024	Non-metastatic	TN
Stage IIC	Non-metastatic	TCGA-EB-A97M-01	-2.38296	0.105929	15.1423	Non-metastatic	TN
Stage IIA	Non-metastatic	TCGA-EB-A6QZ-01	-3.71406	0.925929	15.1709	Non-metastatic	TN
Stage I	Non-metastatic	TCGA-EE-A3JI-06	-2.33086	0.730729	15.1811	Non-metastatic	TN
Stage IA	Non-metastatic	TCGA-FS-A1ZC-06	-5.70196	0.771629	15.2426	Non-metastatic	TN
Stage I	Non-metastatic	TCGA-EE-A2MM-06	-2.50716	0.776029	15.4288	Non-metastatic	TN
Stage IB	Non-metastatic	TCGA-EE-A2A1-06	0.382438	0.192429	14.1357	Non-metastatic	TN
Stage II	Non-metastatic	TCGA-W3-AA1V-06	2.85844	0.602929	14.1392	Non-metastatic	TN
Stage I	Non-metastatic	TCGA-D3-A8GS-06	-0.775562	1.35783	14.168	Non-metastatic	TN
Stage IIC	Non-metastatic	TCGA-EB-A4XL-01	1.80494	1.50313	14.2269	Non-metastatic	TN
Stage I	Non-metastatic	TCGA-EE-A2MN-06	-0.768662	0.670529	14.3259	Non-metastatic	TN
Stage IIC	Non-metastatic	TCGA-D3-A3CC-06	-0.423162	1.80243	14.3408	Non-metastatic	TN
Stage IIC	Non-metastatic	TCGA-ER-A196-01	0.814338	0.913629	14.3443	Non-metastatic	TN
Stage IA	Non-metastatic	TCGA-D3-A51E-06	-0.770062	0.0426287	14.37	Non-metastatic	TN
Stage II	Non-metastatic	TCGA-D3-A8GJ-06	0.347538	0.150529	14.3876	Non-metastatic	TN
Stage IIB	Non-metastatic	TCGA-ER-A193-06	-0.164762	0.703229	14.3927	Non-metastatic	TN
Stage IA	Non-metastatic	TCGA-FR-A8YE-06	1.55094	1.02673	14.5125	Non-metastatic	TN
Stage IA	Non-metastatic	TCGA-XV-A9W5-01	-1.19826	0.328129	14.5454	Non-metastatic	TN
Stage IA	Non-metastatic	TCGA-GN-A9SD-06	0.324238	2.05063	14.5486	Non-metastatic	TN
Stage I	Non-metastatic	TCGA-XV-A9W2-01	1.26154	1.00483	14.8199	Non-metastatic	TN
Stage I	Non-metastatic	TCGA-EE-A2MR-06	1.79224	0.589829	14.835	Non-metastatic	TN
Stage II	Non-metastatic	TCGA-EE-A20B-06	-1.25706	0.315829	14.8523	Non-metastatic	TN
Stage IB	Non-metastatic	TCGA-EE-A184-06	-0.0191622	0.158429	14.8644	Non-metastatic	TN
Stage IA	Non-metastatic	TCGA-D3-A2JF-06	0.155638	0.921429	14.9078	Non-metastatic	TN
Stage IIC	Non-metastatic	TCGA-EB-A3XD-01	3.36984	0.515929	14.9238	Non-metastatic	TN
Stage IIIB	Metastatic	TCGA-D3-A51K-06	-1.39846	1.15383	12.1968	Metastatic	TP
Stage IIIC	Metastatic	TCGA-D3-A1Q1-06	-4.68066	1.51673	12.4026	Metastatic	TP
Stage IIIC	Metastatic	TCGA-D9-A4Z3-01	-2.74896	0.862729	12.4747	Metastatic	TP
Stage IIIB	Metastatic	TCGA-EE-A17Y-06	-3.94346	0.295229	12.8579	Metastatic	TP
Stage IV	Metastatic	TCGA-FW-A3I3-06	-2.34596	0.00362872	13.1293	Metastatic	TP
Stage IIIC	Metastatic	TCGA-D3-A2JE-06	-4.60606	0.911129	13.1456	Metastatic	TP
Stage III	Metastatic	TCGA-BF-AAP6-01	-3.32376	0.165729	13.1841	Metastatic	TP
Stage IIIC	Metastatic	TCGA-FS-A1ZG-06	-5.38846	0.232929	13.1965	Metastatic	TP
Stage IIIC	Metastatic	TCGA-FR-A69P-06	-3.61026	0.471329	13.2825	Metastatic	TP
Stage IV	Metastatic	TCGA-EE-A20I-06	-2.19266	-0.0825713	13.4653	Metastatic	TP
Stage IIIB	Metastatic	TCGA-FW-A3TV-06	-1.66786	0.100129	13.4815	Metastatic	TP
Stage IV	Metastatic	TCGA-GN-A263-01	-1.81856	1.25453	13.6055	Metastatic	TP
Stage IIIC	Metastatic	TCGA-EE-A2A2-06	-1.41236	0.630829	13.7027	Metastatic	TP
Stage IIIB	Metastatic	TCGA-DA-A3F3-06	-3.19706	1.32083	13.7037	Metastatic	TP
Stage IIIB	Metastatic	TCGA-EB-A4OY-01	-1.81276	2.10703	13.7062	Metastatic	TP
Stage IIIA	Metastatic	TCGA-D3-A2JG-06	-3.36316	2.14143	13.7448	Metastatic	TP
Stage IIIB	Metastatic	TCGA-EE-A2GB-06	-2.69776	0.125629	13.8023	Metastatic	TP
Stage III	Metastatic	TCGA-DA-A1I2-06	-2.45626	-0.0687713	13.8115	Metastatic	TP
Stage IIIA	Metastatic	TCGA-FS-A1ZN-01	-1.46036	0.330529	13.8659	Metastatic	TP
Stage IIIC	Metastatic	TCGA-D9-A4Z2-01	-3.35956	0.489329	13.8797	Metastatic	TP
Stage III	Metastatic	TCGA-D3-A8GP-06	-3.71676	0.632329	13.9014	Metastatic	TP
Stage IIIC	Metastatic	TCGA-D3-A51T-06	-1.95536	0.0935287	13.9041	Metastatic	TP
Stage IIIC	Metastatic	TCGA-GF-A3OT-06	-1.86516	1.68073	13.9338	Metastatic	TP
Stage IIIB	Metastatic	TCGA-EE-A2GP-06	-1.97646	0.0734287	14.022	Metastatic	TP
Stage IV	Metastatic	TCGA-RP-A694-06	-2.50226	0.483229	14.0439	Metastatic	TP
Stage III	Metastatic	TCGA-ER-A3EV-06	-1.69676	0.865429	14.0702	Metastatic	TP
Stage IIIC	Metastatic	TCGA-BF-A9VF-01	-2.76366	1.00303	13.3063	Metastatic	TP
Stage IIIB	Metastatic	TCGA-D3-A8GL-06	-6.13506	0.643829	13.4117	Metastatic	TP
Stage III	Metastatic	TCGA-FW-A3R5-06	-2.39326	1.93083	13.4327	Metastatic	TP
Stage III	Metastatic	TCGA-EE-A3AB-06	-1.85116	1.51883	13.5014	Metastatic	TP
Stage III	Metastatic	TCGA-W3-AA1O-06	-4.44266	0.505129	13.6965	Metastatic	TP
Stage III	Metastatic	TCGA-EB-A5SH-06	-1.47856	0.989329	13.762	Metastatic	TP
Stage IIIA	Metastatic	TCGA-D3-A3MU-06	-1.51706	0.562829	13.7819	Metastatic	TP
Stage IIIC	Metastatic	TCGA-FR-A7U8-06	-2.35536	0.440729	13.8434	Metastatic	TP
Stage IV	Metastatic	TCGA-D3-A5GS-06	-1.72786	0.409029	13.9204	Metastatic	TP
Stage IIIC	Metastatic	TCGA-ER-A42K-06	-4.31986	-0.0733713	13.9679	Metastatic	TP
Stage IIIC	Metastatic	TCGA-ER-A2ND-06	-1.81476	1.23873	13.9882	Metastatic	TP
Stage IIIB	Metastatic	TCGA-WE-A8K6-06	-4.77106	0.702129	14.0678	Metastatic	TP
Stage IIIC	Metastatic	TCGA-BF-A1PU-01	-3.12166	-0.105971	14.0899	Metastatic	TP
Stage IIIB	Metastatic	TCGA-DA-A95W-06	-2.07526	1.15063	12.8798	Metastatic	TP
Stage IIIA	Metastatic	TCGA-D9-A6EC-06	-4.55536	0.336829	13.0466	Metastatic	TP
Stage IIIA	Metastatic	TCGA-D3-A3ML-06	-4.63046	1.38803	13.1985	Metastatic	TP
Stage IIIB	Metastatic	TCGA-BF-A3DL-01	-3.19806	0.646929	13.2939	Metastatic	TP
Stage IV	Metastatic	TCGA-WE-A8ZT-06	-2.83516	0.606729	13.3692	Metastatic	TP
Stage IV	Metastatic	TCGA-ER-A19T-01	-2.34596	2.00053	13.3733	Metastatic	TP
Stage IV	Metastatic	TCGA-BF-AAP0-06	-4.60606	0.769529	13.4282	Metastatic	TP
Stage IIIB	Metastatic	TCGA-BF-A1PX-01	-3.32376	1.15523	13.4854	Metastatic	TP
Stage III	Metastatic	TCGA-EB-A5UL-06	-5.38846	0.399429	13.6103	Metastatic	TP
Stage IIIC	Metastatic	TCGA-D9-A3Z4-01	-3.61026	0.259629	13.6699	Metastatic	TP
Stage III	Metastatic	TCGA-EE-A2MJ-06	-2.19266	0.479629	13.6714	Metastatic	TP
Stage III	Metastatic	TCGA-D3-A3MR-06	-1.66786	0.632329	13.7028	Metastatic	TP
Stage IIIB	Metastatic	TCGA-DA-A1IC-06	-1.81856	-0.0171713	13.75	Metastatic	TP
Stage IIIC	Metastatic	TCGA-ER-A1A1-06	-1.41236	0.232229	13.8404	Metastatic	TP
Stage III	Metastatic	TCGA-EE-A3J5-06	-3.19706	0.728329	13.8618	Metastatic	TP
Stage IIIC	Metastatic	TCGA-WE-A8ZR-06	-1.81276	0.295729	13.8846	Metastatic	TP
Stage IIIC	Metastatic	TCGA-DA-A1IB-06	-3.36316	0.735829	13.9498	Metastatic	TP
Stage IIIC	Metastatic	TCGA-WE-AAA3-06	-2.69776	-0.0929713	13.9975	Metastatic	TP
Stage IIIB	Metastatic	TCGA-ER-A2NF-01	-2.45626	1.58373	14.0159	Metastatic	TP
Stage IIIC	Metastatic	TCGA-BF-AAOX-01	-1.46036	0.545029	14.0335	Metastatic	TP
Stage IIIA	Metastatic	TCGA-ER-A3ET-06	-3.35956	0.186829	14.0503	Metastatic	TP
Stage IV	Metastatic	TCGA-D3-A8GE-06	-3.71676	0.347629	14.0562	Metastatic	TP
Stage IIIB	Metastatic	TCGA-ER-A2NF-06	-1.95536	1.36893	11.5414	Metastatic	TP
Stage IIIC	Metastatic	TCGA-QB-AA9O-06	-1.86516	0.481929	12.8611	Metastatic	TP
Stage III	Metastatic	TCGA-EE-A3JB-06	-5.35266	0.0836287	12.8811	Metastatic	TP
Stage III	Metastatic	TCGA-EE-A3AC-06	-5.64696	0.321429	13.0851	Metastatic	TP
Stage III	Metastatic	TCGA-EE-A2M8-06	-4.34706	0.974929	13.1579	Metastatic	TP
Stage IIIC	Metastatic	TCGA-D3-A2JP-06	-2.35826	1.29353	13.2415	Metastatic	TP
Stage IIIA	Metastatic	TCGA-EE-A29G-06	-1.47896	0.718529	13.3278	Metastatic	TP
Stage IIIC	Metastatic	TCGA-WE-AA9Y-06	-1.51896	0.646529	13.3721	Metastatic	TP
Stage IIIB	Metastatic	TCGA-DA-A3F8-06	-1.51126	0.117629	13.5435	Metastatic	TP
Stage IIIA	Metastatic	TCGA-3N-A9WD-06	-3.20986	2.33793	13.5925	Metastatic	TP
Stage IIIA	Metastatic	TCGA-EE-A2MQ-06	-2.75076	1.53723	13.6228	Metastatic	TP
Stage III	Metastatic	TCGA-EE-A3AG-06	-4.91236	0.643829	13.6248	Metastatic	TP
Stage III	Metastatic	TCGA-D3-A3MO-06	-3.72216	1.93083	13.639	Metastatic	TP
Stage IIIC	Metastatic	TCGA-D9-A6EA-06	-3.22556	1.51883	13.7016	Metastatic	TP
Stage IIIB	Metastatic	TCGA-EE-A29E-06	-5.35266	0.505129	13.7177	Metastatic	TP
Stage IIIA	Metastatic	TCGA-EE-A3J8-06	-5.64696	0.989329	13.7195	Metastatic	TP
Stage IIIC	Metastatic	TCGA-EE-A29R-06	-4.34706	0.562829	13.7221	Metastatic	TP
Stage IIIB	Metastatic	TCGA-BF-A1PZ-01	-2.35826	0.440729	13.7609	Metastatic	TP
Stage IV	Metastatic	TCGA-EB-A5FP-01	-1.47896	0.409029	13.7971	Metastatic	TP
Stage IV	Metastatic	TCGA-RP-A693-06	-1.51896	-0.0733713	13.8396	Metastatic	TP
Stage IIIB	Metastatic	TCGA-BF-A3DJ-01	-1.51126	1.23873	13.8443	Metastatic	TP
Stage IIIC	Metastatic	TCGA-BF-AAOU-01	-3.20986	0.702129	12.8579	Metastatic	TP
Stage IV	Metastatic	TCGA-DA-A95Z-06	-2.75076	-0.105971	13.1293	Metastatic	TP
Stage IIIA	Metastatic	TCGA-EE-A29A-06	-4.23886	1.15063	13.1456	Metastatic	TP
Stage IIIB	Metastatic	TCGA-WE-A8ZM-06	-3.51646	0.336829	13.1841	Metastatic	TP
Stage IIIC	Metastatic	TCGA-BF-A5ES-01	-1.70146	1.38803	13.1965	Metastatic	TP
Stage III	Metastatic	TCGA-D3-A1Q6-06	-2.19046	0.646929	13.2825	Metastatic	TP
Stage IIIB	Metastatic	TCGA-EB-A24D-01	-1.38946	0.606729	13.4653	Metastatic	TP
Stage IIIB	Metastatic	TCGA-DA-A1IA-06	-4.32046	2.00053	13.4815	Metastatic	TP
Stage IIIC	Metastatic	TCGA-BF-A3DN-01	-3.44236	0.769529	13.6055	Metastatic	TP
Stage IIIA	Metastatic	TCGA-BF-A3DM-01	-4.35516	1.15523	13.7027	Metastatic	TP
Stage IIIC	Metastatic	TCGA-EE-A185-06	-4.94876	0.399429	13.7037	Metastatic	TP
Stage III	Metastatic	TCGA-DA-A1HY-06	-3.31806	0.259629	13.7062	Metastatic	TP
Stage III	Metastatic	TCGA-EE-A180-06	-3.34026	0.479629	13.7448	Metastatic	TP
Stage IIIC	Metastatic	TCGA-D3-A2JK-06	-4.34556	0.632329	13.8023	Metastatic	TP
Stage IIIC	Metastatic	TCGA-D3-A51F-06	-5.64696	0.541229	13.8115	Metastatic	TP
Stage IIIC	Metastatic	TCGA-ER-A2NH-06	-4.34706	0.790929	13.8659	Metastatic	TP
Stage IIIB	Metastatic	TCGA-ER-A2NB-01	-2.35826	0.795429	13.8797	Metastatic	TP
Stage IIIB	Metastatic	TCGA-EB-A57M-01	-1.47896	1.26103	13.9014	Metastatic	TP
Stage IIIC	Metastatic	TCGA-EB-A6L9-06	-1.51896	1.45283	13.9041	Metastatic	TP
Stage IIIA	Metastatic	TCGA-3N-A9WC-06	-1.51126	1.18133	13.9338	Metastatic	TP
Stage III	Metastatic	TCGA-EE-A3AA-06	-3.20986	1.52773	14.022	Metastatic	TP
Stage IIIB	Metastatic	TCGA-DA-A1HW-06	-2.75076	1.24243	13.762	Metastatic	TP
Stage IIIB	Metastatic	TCGA-FR-A728-01	-4.91236	0.151229	13.7819	Metastatic	TP
Stage IIIB	Metastatic	TCGA-DA-A3F2-06	-3.72216	0.709529	13.8434	Metastatic	TP
Stage IIIC	Metastatic	TCGA-WE-A8K1-06	-3.22556	0.423129	13.9204	Metastatic	TP
Stage IIIC	Metastatic	TCGA-WE-AAA4-06	-5.35266	0.208129	13.9679	Metastatic	TP
Stage III	Metastatic	TCGA-D3-A2JN-06	-5.64696	0.991629	13.9882	Metastatic	TP
Stage IIIB	Metastatic	TCGA-D3-A8GB-06	-4.34706	1.46863	14.0678	Metastatic	TP
Stage IV	Metastatic	TCGA-ER-A19A-06	-2.35826	0.178429	14.0899	Metastatic	TP
Stage IIIB	Metastatic	TCGA-EE-A3JE-06	-1.47896	1.01103	12.8798	Metastatic	TP
Stage IIIC	Metastatic	TCGA-GN-A26C-01	-1.51896	1.04743	13.0466	Metastatic	TP
Stage IIIB	Metastatic	TCGA-HR-A2OH-06	-1.51896	1.86743	13.1985	Metastatic	TP
Stage IIIC	Metastatic	TCGA-D3-A2JD-06	-1.51126	1.07483	13.2939	Metastatic	TP
Stage IIIA	Metastatic	TCGA-D9-A6E9-06	-3.20986	1.16993	13.3692	Metastatic	TP
Stage III	Metastatic	TCGA-EE-A3JD-06	-2.75076	1.03053	13.3733	Metastatic	TP
Stage IIIC	Metastatic	TCGA-QB-A6FS-06	-4.91236	1.44523	13.4282	Metastatic	TP
Stage IIIB	Metastatic	TCGA-ER-A19O-06	-5.35266	0.214729	13.4854	Metastatic	TP
Stage IIIB	Metastatic	TCGA-DA-A1HV-06	-5.64696	1.79433	13.6103	Metastatic	TP
Stage IIIC	Metastatic	TCGA-EE-A29V-06	-4.34706	1.00683	13.6699	Metastatic	TP
Stage IV	Metastatic	TCGA-DA-A1I0-06	-1.51896	0.918129	13.6714	Metastatic	TP

## Sheet: S1J
Actual_phenotype based on clinical pathologic_stages		SampleIDs	Expression profile of the constituting nodes of Motif 3			Predicted _phenotype	Outcomes
			AKT1	UCA1	hsa-miR-125b-1
Stage III	Metastatic	TCGA-FS-A1ZT-06	0.0920226	-3.17028	10.8099	Non-metastatic	FN
Stage III	Metastatic	TCGA-EE-A3AB-06	-0.0730774	-3.17028	10.8391	Non-metastatic	FN
Stage IV	Metastatic	TCGA-D3-A51N-06	-0.273277	-3.17028	10.894	Non-metastatic	FN
Stage III	Metastatic	TCGA-D3-A2JN-06	-0.209177	-3.17028	10.8943	Non-metastatic	FN
Stage III	Metastatic	TCGA-D3-A3CE-06	-0.0928774	-3.17028	10.9444	Non-metastatic	FN
Stage IV	Metastatic	TCGA-D3-A1Q8-06	0.171023	-3.17028	11.149	Non-metastatic	FN
Stage III	Metastatic	TCGA-FS-A1ZM-06	-0.113177	-2.76488	11.1533	Non-metastatic	FN
Stage IV	Metastatic	TCGA-WE-A8ZT-06	0.0748226	-3.17028	11.1732	Non-metastatic	FN
Stage IIIC	Metastatic	TCGA-D3-A1Q1-06	-0.829677	-3.17028	11.2344	Non-metastatic	FN
Stage IIIA	Metastatic	TCGA-GN-A26A-06	-0.648077	-3.17028	11.3066	Non-metastatic	FN
Stage IIIB	Metastatic	TCGA-WE-A8ZM-06	-0.263077	-3.17028	11.3296	Non-metastatic	FN
Stage IIIB	Metastatic	TCGA-DA-A1I7-06	0.275223	-3.17028	11.3644	Non-metastatic	FN
Stage IIIC	Metastatic	TCGA-EE-A29R-06	-0.180177	-3.17028	11.4578	Non-metastatic	FN
Stage IIIC	Metastatic	TCGA-D3-A1Q4-06	-0.348877	-3.17028	11.6581	Non-metastatic	FN
Stage IIIB	Metastatic	TCGA-DA-A95W-06	0.190323	-3.17028	11.7569	Non-metastatic	FN
Stage III	Metastatic	TCGA-DA-A1HY-06	-0.824677	-3.17028	11.9606	Non-metastatic	FN
Stage IIIB	Metastatic	TCGA-WE-A8K6-06	0.221823	-3.17028	12.1327	Non-metastatic	FN
Stage IIIC	Metastatic	TCGA-ER-A42K-06	-0.550377	-3.17028	12.2198	Non-metastatic	FN
Stage III	Metastatic	TCGA-EE-A2MK-06	-0.294377	-3.17028	13.0812	Non-metastatic	FN
Stage IIC	Non-metastatic	TCGA-GN-A8LL-06	1.24202	-0.886376	5.64264	Metastatic	FP
Stage IIC	Non-metastatic	TCGA-EB-A51B-01	0.919723	-2.69698	6.39232	Metastatic	FP
Stage IIB	Non-metastatic	TCGA-EB-A85J-01	0.812023	-2.61468	6.78214	Metastatic	FP
Stage IB	Non-metastatic	TCGA-EE-A29X-06	1.49572	-2.37398	6.90278	Metastatic	FP
Stage IA	Non-metastatic	TCGA-FR-A3YO-06	1.89712	-1.84618	7.06523	Metastatic	FP
Stage IA	Non-metastatic	TCGA-Z2-AA3V-06	1.88192	-0.255876	7.30681	Metastatic	FP
Stage I	Non-metastatic	TCGA-D3-A8GS-06	0.562623	-2.39508	7.69807	Metastatic	FP
Stage IIC	Non-metastatic	TCGA-GF-A2C7-01	0.442223	-1.63518	7.7734	Metastatic	FP
Stage II	Non-metastatic	TCGA-FS-A4F4-06	1.25702	-2.41348	7.99597	Metastatic	FP
Stage IIC	Non-metastatic	TCGA-ER-A196-01	0.641423	-0.209276	8.11226	Metastatic	FP
Stage II	Non-metastatic	TCGA-W3-AA1R-06	0.795523	-2.12188	8.14518	Metastatic	FP
Stage II	Non-metastatic	TCGA-EB-A3XB-01	0.682023	-2.69658	8.16121	Metastatic	FP
Stage IA	Non-metastatic	TCGA-D3-A51E-06	0.442323	-2.65468	8.21178	Metastatic	FP
Stage IA	Non-metastatic	TCGA-EE-A29H-06	1.09752	-1.94178	8.21278	Metastatic	FP
Stage IIC	Non-metastatic	TCGA-EB-A3HV-01	1.04832	-0.420576	8.25111	Metastatic	FP
Stage IB	Non-metastatic	TCGA-EE-A3JH-06	0.702123	-2.59728	8.25807	Metastatic	FP
Stage IIC	Non-metastatic	TCGA-ER-A19K-01	0.966223	-2.15738	8.3121	Metastatic	FP
Stage IIA	Non-metastatic	TCGA-EB-A299-01	0.734723	0.384824	8.35612	Metastatic	FP
Stage IIB	Non-metastatic	TCGA-YG-AA3P-06	0.877023	-2.55408	8.52431	Metastatic	FP
Stage IIC	Non-metastatic	TCGA-BF-AAP4-01	0.677723	-2.67508	8.63687	Metastatic	FP
Stage IIC	Non-metastatic	TCGA-DA-A95V-06	0.505323	-1.95208	8.68203	Metastatic	FP
Stage IIC	Non-metastatic	TCGA-FR-A8YD-06	1.35912	-1.69938	8.69084	Metastatic	FP
Stage IIC	Non-metastatic	TCGA-EB-A4XL-01	0.642623	-2.23298	8.87101	Metastatic	FP
Stage IIC	Non-metastatic	TCGA-EB-A4P0-01	1.16102	-1.87728	8.89046	Metastatic	FP
Stage IIC	Non-metastatic	TCGA-EB-A3XC-01	0.834623	-2.15148	8.95101	Metastatic	FP
Stage IIC	Non-metastatic	TCGA-BF-AAP1-01	1.19812	-1.46268	9.09467	Metastatic	FP
Stage IB	Non-metastatic	TCGA-GN-A4U5-01	0.551723	-1.06538	9.10752	Metastatic	FP
Stage II	Non-metastatic	TCGA-XV-AAZW-01	0.905123	-0.964976	9.14202	Metastatic	FP
Stage IIC	Non-metastatic	TCGA-D3-A1Q3-06	0.967223	1.13352	8.79676	Metastatic	FP
Stage IIC	Non-metastatic	TCGA-EB-A41A-01	0.0622226	-2.51228	6.38824	Non-metastatic	TN
Stage IA	Non-metastatic	TCGA-EE-A2GU-06	-0.589777	-1.98508	6.76687	Non-metastatic	TN
Stage IIB	Non-metastatic	TCGA-Z2-A8RT-06	-0.280877	-2.05738	7.04877	Non-metastatic	TN
Stage IIC	Non-metastatic	TCGA-EB-A431-01	0.355023	-1.31838	7.99745	Non-metastatic	TN
Stage IIB	Non-metastatic	TCGA-FS-A1ZZ-06	-0.158177	-2.55688	8.09675	Non-metastatic	TN
Stage II	Non-metastatic	TCGA-EE-A2MD-06	-0.871077	-1.41078	8.3571	Non-metastatic	TN
Stage IIB	Non-metastatic	TCGA-BF-AAP2-01	-0.105477	-2.38708	8.51641	Non-metastatic	TN
Stage IIC	Non-metastatic	TCGA-EB-A6QY-01	-0.0209774	-0.703376	8.70725	Non-metastatic	TN
Stage IIC	Non-metastatic	TCGA-EB-A3Y6-01	0.290923	-2.36648	8.86065	Non-metastatic	TN
Stage I	Non-metastatic	TCGA-ER-A19C-06	0.229123	-1.88668	8.95414	Non-metastatic	TN
Stage I	Non-metastatic	TCGA-XV-A9W2-01	-0.355377	-1.75518	9.00948	Non-metastatic	TN
Stage IIC	Non-metastatic	TCGA-EB-A5UN-06	-0.0992774	-2.64068	9.05561	Non-metastatic	TN
Stage IIB	Non-metastatic	TCGA-FR-A8YC-06	0.384423	-2.06228	9.17297	Non-metastatic	TN
Stage IIB	Non-metastatic	TCGA-EE-A29B-06	1.03052	-3.17028	5.59726	Non-metastatic	TN
Stage IIB	Non-metastatic	TCGA-FS-A4F0-06	0.894023	-3.17028	5.91841	Non-metastatic	TN
Stage IIB	Non-metastatic	TCGA-DA-A960-01	1.19992	-3.17028	6.30254	Non-metastatic	TN
Stage IA	Non-metastatic	TCGA-EE-A17X-06	1.61742	-3.17028	6.53057	Non-metastatic	TN
Stage II	Non-metastatic	TCGA-EE-A2GR-06	0.938723	-3.17028	6.97537	Non-metastatic	TN
Stage IIC	Non-metastatic	TCGA-EB-A42Y-01	1.01732	-3.17028	7.16957	Non-metastatic	TN
Stage IIA	Non-metastatic	TCGA-EE-A2GT-06	0.821223	-3.17028	7.40514	Non-metastatic	TN
Stage IA	Non-metastatic	TCGA-D3-A3CB-06	0.862023	-3.17028	7.7051	Non-metastatic	TN
Stage 0	Non-metastatic	TCGA-EE-A183-06	1.58752	-3.17028	7.71954	Non-metastatic	TN
Stage I	Non-metastatic	TCGA-W3-A824-06	0.747423	-3.17028	7.72026	Non-metastatic	TN
Stage IIC	Non-metastatic	TCGA-DA-A95Y-06	0.889723	-3.17028	7.83203	Non-metastatic	TN
Stage IIC	Non-metastatic	TCGA-EB-A82C-01	1.11392	-3.17028	7.88607	Non-metastatic	TN
Stage I	Non-metastatic	TCGA-EE-A20F-06	0.497523	-3.17028	7.90203	Non-metastatic	TN
Stage IB	Non-metastatic	TCGA-D3-A1QA-07	0.621823	-3.17028	7.93121	Non-metastatic	TN
Stage IIC	Non-metastatic	TCGA-EB-A430-01	0.748223	-3.17028	7.95491	Non-metastatic	TN
Stage IIB	Non-metastatic	TCGA-WE-A8ZN-06	0.967023	-3.17028	8.09652	Non-metastatic	TN
Stage IB	Non-metastatic	TCGA-EE-A184-06	0.759423	-3.17028	8.1465	Non-metastatic	TN
Stage IB	Non-metastatic	TCGA-EE-A2MT-06	0.875023	-3.17028	8.1615	Non-metastatic	TN
Stage I	Non-metastatic	TCGA-FS-A1ZJ-06	1.09522	-3.17028	8.20498	Non-metastatic	TN
Stage IIB	Non-metastatic	TCGA-D9-A4Z5-01	1.01572	-3.17028	8.20857	Non-metastatic	TN
Stage IIB	Non-metastatic	TCGA-D3-A8GM-06	1.04622	-3.17028	8.24788	Non-metastatic	TN
Stage IA	Non-metastatic	TCGA-D3-A2JL-06	1.20392	-3.17028	8.29187	Non-metastatic	TN
Stage IIC	Non-metastatic	TCGA-EB-A1NK-01	0.898623	-2.82848	8.32114	Non-metastatic	TN
Stage IA	Non-metastatic	TCGA-EE-A3AE-06	0.522423	-3.17028	8.37258	Non-metastatic	TN
Stage IA	Non-metastatic	TCGA-YD-A89C-06	0.608523	-3.17028	8.42708	Non-metastatic	TN
Stage 0	Non-metastatic	TCGA-D3-A8GR-06	0.943023	-3.17028	8.46112	Non-metastatic	TN
Stage I	Non-metastatic	TCGA-EE-A20H-06	0.511423	-3.17028	8.47342	Non-metastatic	TN
Stage IIC	Non-metastatic	TCGA-FR-A2OS-01	0.418723	-3.17028	8.55577	Non-metastatic	TN
Stage IA	Non-metastatic	TCGA-Z2-AA3S-06	0.509823	-3.17028	8.59621	Non-metastatic	TN
Stage 0	Non-metastatic	TCGA-EE-A20C-06	0.923123	-3.17028	8.63666	Non-metastatic	TN
Stage IIC	Non-metastatic	TCGA-EB-A6R0-01	1.01832	-3.17028	8.6524	Non-metastatic	TN
Stage I	Non-metastatic	TCGA-EE-A3J7-06	0.460123	-3.17028	8.82926	Non-metastatic	TN
Stage IA	Non-metastatic	TCGA-WE-AAA0-06	0.536823	-3.17028	8.97072	Non-metastatic	TN
Stage IA	Non-metastatic	TCGA-D3-A3C1-06	0.590623	-3.17028	9.05488	Non-metastatic	TN
Stage IIB	Non-metastatic	TCGA-EB-A4IS-01	0.761623	-3.17028	9.15346	Non-metastatic	TN
Stage II	Non-metastatic	TCGA-FS-A1ZB-06	0.719923	-3.17028	9.15821	Non-metastatic	TN
Stage IIB	Non-metastatic	TCGA-ER-A193-06	0.632123	-3.17028	9.19223	Non-metastatic	TN
Stage IIB	Non-metastatic	TCGA-GN-A268-06	0.0887226	-3.17028	5.6774	Non-metastatic	TN
Stage IB	Non-metastatic	TCGA-GN-A8LK-06	0.323723	-3.17028	5.69892	Non-metastatic	TN
Stage II	Non-metastatic	TCGA-EE-A181-06	-0.143177	-3.17028	6.14667	Non-metastatic	TN
Stage IIC	Non-metastatic	TCGA-FS-A1ZU-06	-0.437477	-3.17028	6.97525	Non-metastatic	TN
Stage IIB	Non-metastatic	TCGA-D3-A2J6-06	0.298323	-3.17028	7.2327	Non-metastatic	TN
Stage I	Non-metastatic	TCGA-EE-A3JI-06	-0.526677	-3.17028	7.24237	Non-metastatic	TN
Stage IB	Non-metastatic	TCGA-D3-A1QA-06	-0.0441774	-3.17028	7.31526	Non-metastatic	TN
Stage 0	Non-metastatic	TCGA-ER-A2NE-06	-0.276877	-3.17028	7.33704	Non-metastatic	TN
Stage IIA	Non-metastatic	TCGA-WE-A8ZY-06	0.391423	-3.17028	7.67228	Non-metastatic	TN
Stage II	Non-metastatic	TCGA-FS-A1ZK-06	-0.289377	-3.17028	7.76541	Non-metastatic	TN
Stage I	Non-metastatic	TCGA-EE-A2M6-06	-0.258177	-3.17028	7.81859	Non-metastatic	TN
Stage IIC	Non-metastatic	TCGA-GN-A26D-06	0.222723	-3.17028	7.81919	Non-metastatic	TN
Stage 0	Non-metastatic	TCGA-D3-A2JB-06	0.341723	-3.17028	7.98714	Non-metastatic	TN
Stage II	Non-metastatic	TCGA-W3-AA1W-06	0.141623	-3.17028	8.20238	Non-metastatic	TN
Stage IA	Non-metastatic	TCGA-D3-A8GV-06	0.399523	-3.17028	8.22452	Non-metastatic	TN
Stage II	Non-metastatic	TCGA-EE-A2ML-06	-0.114077	-2.76868	8.25518	Non-metastatic	TN
Stage IB	Non-metastatic	TCGA-FR-A3YN-06	-0.0436774	-3.17028	8.34528	Non-metastatic	TN
Stage IA	Non-metastatic	TCGA-EE-A2A6-06	-0.117977	-2.75568	8.38027	Non-metastatic	TN
Stage IIC	Non-metastatic	TCGA-FS-A1ZE-06	-0.0919774	-3.17028	8.41515	Non-metastatic	TN
Stage IIB	Non-metastatic	TCGA-EB-A44O-01	-0.599277	-3.17028	8.4199	Non-metastatic	TN
Stage IIC	Non-metastatic	TCGA-EE-A29P-06	0.154323	-3.17028	8.48879	Non-metastatic	TN
Stage IB	Non-metastatic	TCGA-FR-A7UA-06	-0.00367735	-3.17028	8.70643	Non-metastatic	TN
Stage I	Non-metastatic	TCGA-EE-A2MM-06	0.386123	-3.17028	8.77108	Non-metastatic	TN
Stage IB	Non-metastatic	TCGA-EE-A3JA-06	-1.79498	-3.17028	8.77755	Non-metastatic	TN
Stage IA	Non-metastatic	TCGA-FS-A1Z0-06	0.397623	-3.17028	8.78442	Non-metastatic	TN
Stage IIC	Non-metastatic	TCGA-EB-A41B-01	-0.295777	-3.17028	9.12826	Non-metastatic	TN
Stage IB	Non-metastatic	TCGA-EE-A3J3-06	0.285623	-3.17028	9.16062	Non-metastatic	TN
Stage I	Non-metastatic	TCGA-EE-A2MR-06	0.173823	-3.17028	9.1682	Non-metastatic	TN
Stage IIC	Non-metastatic	TCGA-EB-A85I-01	0.111723	-3.17028	9.21851	Non-metastatic	TN
Stage II	Non-metastatic	TCGA-W3-A825-06	0.622123	-0.149776	9.34964	Non-metastatic	TN
Stage IIC	Non-metastatic	TCGA-EB-A44P-01	1.14692	-2.26728	9.43419	Non-metastatic	TN
Stage I	Non-metastatic	TCGA-FS-A4F8-06	0.480623	-2.65798	9.51661	Non-metastatic	TN
Stage IIC	Non-metastatic	TCGA-EB-A3XD-01	0.721223	1.13352	9.86611	Non-metastatic	TN
Stage IIA	Non-metastatic	TCGA-EB-A3XE-01	0.814523	-1.80538	9.92833	Non-metastatic	TN
Stage IIB	Non-metastatic	TCGA-EE-A17Z-06	0.852423	-2.71368	10.3667	Non-metastatic	TN
Stage II	Non-metastatic	TCGA-XV-AAZV-01	0.804323	-1.87418	10.5644	Non-metastatic	TN
Stage I	Non-metastatic	TCGA-EE-A2GH-06	0.678323	-2.52968	10.6023	Non-metastatic	TN
Stage II	Non-metastatic	TCGA-W3-A828-06	0.967223	-2.19278	11.5443	Non-metastatic	TN
Stage IB	Non-metastatic	TCGA-EE-A2A1-06	0.699223	-2.70088	11.6073	Non-metastatic	TN
Stage IB	Non-metastatic	TCGA-FS-A4F5-06	-0.0487774	-2.41518	9.30195	Non-metastatic	TN
Stage IIC	Non-metastatic	TCGA-EB-A44N-01	0.299423	0.425624	9.37636	Non-metastatic	TN
Stage IIC	Non-metastatic	TCGA-D3-A3CC-06	0.0660226	-2.47838	9.46909	Non-metastatic	TN
Stage IIC	Non-metastatic	TCGA-BF-AAP8-01	-0.0643774	-2.47298	9.64091	Non-metastatic	TN
Stage IA	Non-metastatic	TCGA-FR-A8YE-06	0.0978226	-2.02778	9.71209	Non-metastatic	TN
Stage I	Non-metastatic	TCGA-EE-A2MC-06	-0.389477	-0.843276	9.98673	Non-metastatic	TN
Stage IIA	Non-metastatic	TCGA-D3-A51R-06	0.136323	0.298024	10.0233	Non-metastatic	TN
Stage IIC	Non-metastatic	TCGA-EB-A550-01	0.190823	0.797024	10.5509	Non-metastatic	TN
Stage II	Non-metastatic	TCGA-XV-A9VZ-01	0.175223	-0.989576	11.4963	Non-metastatic	TN
Stage I	Non-metastatic	TCGA-EE-A2M5-06	0.158723	2.94582	11.5582	Non-metastatic	TN
Stage IIA	Non-metastatic	TCGA-WE-A8ZQ-06	0.291823	-2.64408	11.8387	Non-metastatic	TN
Stage IB	Non-metastatic	TCGA-D3-A5GL-06	0.510923	-3.17028	9.26424	Non-metastatic	TN
Stage IIC	Non-metastatic	TCGA-EB-A97M-01	1.27562	-3.17028	9.36043	Non-metastatic	TN
Stage IIC	Non-metastatic	TCGA-EB-A5UM-01	1.00512	-3.17028	9.41823	Non-metastatic	TN
Stage IA	Non-metastatic	TCGA-EE-A29N-06	0.658323	-3.17028	9.4423	Non-metastatic	TN
Stage II	Non-metastatic	TCGA-D3-A8GJ-06	0.486623	-3.17028	9.46781	Non-metastatic	TN
Stage I	Non-metastatic	TCGA-FS-A1Z4-06	0.865823	-3.17028	9.51229	Non-metastatic	TN
Stage IIA	Non-metastatic	TCGA-FS-A1YY-06	0.854523	-3.17028	9.53295	Non-metastatic	TN
Stage IB	Non-metastatic	TCGA-D3-A1Q7-06	0.829523	-3.17028	9.54868	Non-metastatic	TN
Stage IA	Non-metastatic	TCGA-EE-A2GI-06	0.641623	-2.77778	9.68188	Non-metastatic	TN
Stage IIC	Non-metastatic	TCGA-BF-AAP7-01	1.41642	-3.17028	9.71357	Non-metastatic	TN
Stage IB	Non-metastatic	TCGA-D3-A2JH-06	0.606023	-2.79548	9.77866	Non-metastatic	TN
Stage IIA	Non-metastatic	TCGA-EB-A6QZ-01	0.909223	-3.17028	9.8015	Non-metastatic	TN
Stage II	Non-metastatic	TCGA-EE-A3J4-06	0.787523	-3.17028	9.81974	Non-metastatic	TN
Stage IA	Non-metastatic	TCGA-EE-A2MU-06	0.993523	-3.17028	9.87184	Non-metastatic	TN
Stage IB	Non-metastatic	TCGA-ER-A19D-06	0.507023	-3.17028	10.0274	Non-metastatic	TN
Stage IIB	Non-metastatic	TCGA-FS-A1ZY-06	1.43422	-3.17028	10.0551	Non-metastatic	TN
Stage IA	Non-metastatic	TCGA-FS-A1ZQ-06	1.01132	-3.17028	10.3995	Non-metastatic	TN
Stage IIC	Non-metastatic	TCGA-EB-A3XF-01	0.608523	-3.17028	10.4086	Non-metastatic	TN
Stage II	Non-metastatic	TCGA-ER-A42L-06	0.480723	-3.17028	10.4314	Non-metastatic	TN
Stage IIC	Non-metastatic	TCGA-FS-A1ZF-06	0.994023	-3.17028	10.4625	Non-metastatic	TN
Stage IIC	Non-metastatic	TCGA-EE-A2GM-06	0.582923	-3.17028	10.5611	Non-metastatic	TN
Stage IA	Non-metastatic	TCGA-D3-A8GO-06	0.446423	-3.17028	10.6879	Non-metastatic	TN
Stage 0	Non-metastatic	TCGA-EE-A29W-06	0.467323	-3.17028	10.7144	Non-metastatic	TN
Stage I	Non-metastatic	TCGA-W3-AA21-06	0.669923	-3.17028	10.7414	Non-metastatic	TN
Stage IB	Non-metastatic	TCGA-D3-A3C6-06	0.729823	-3.17028	10.7835	Non-metastatic	TN
Stage IB	Non-metastatic	TCGA-EE-A2GS-06	0.575123	-3.17028	10.9146	Non-metastatic	TN
Stage 0	Non-metastatic	TCGA-D3-A51G-06	0.462623	-3.17028	10.9222	Non-metastatic	TN
Stage IIA	Non-metastatic	TCGA-EE-A2GN-06	0.857523	-3.17028	10.937	Non-metastatic	TN
Stage IB	Non-metastatic	TCGA-D3-A2J8-06	0.775223	-3.17028	11.0256	Non-metastatic	TN
Stage I	Non-metastatic	TCGA-EE-A2MP-06	1.21582	-3.17028	11.1969	Non-metastatic	TN
Stage IA	Non-metastatic	TCGA-XV-A9W5-01	0.929523	-3.17028	11.201	Non-metastatic	TN
Stage IIA	Non-metastatic	TCGA-EE-A29S-06	0.477923	-2.78958	11.3009	Non-metastatic	TN
Stage I	Non-metastatic	TCGA-FS-A1ZS-06	0.475623	-3.17028	12.7966	Non-metastatic	TN
Stage IB	Non-metastatic	TCGA-ER-A19M-06	0.350823	-3.17028	9.31885	Non-metastatic	TN
Stage IB	Non-metastatic	TCGA-DA-A95X-06	0.344323	-3.17028	9.35867	Non-metastatic	TN
Stage II	Non-metastatic	TCGA-D3-A8GQ-06	0.0476226	-3.17028	9.36361	Non-metastatic	TN
Stage IA	Non-metastatic	TCGA-D3-A3C3-06	-1.11948	-3.17028	9.43693	Non-metastatic	TN
Stage IB	Non-metastatic	TCGA-EE-A29C-06	0.252723	-3.17028	9.44021	Non-metastatic	TN
Stage IB	Non-metastatic	TCGA-D3-A5GU-06	0.242723	-3.17028	9.45586	Non-metastatic	TN
Stage IB	Non-metastatic	TCGA-EE-A29M-06	-0.00507735	-3.17028	9.48272	Non-metastatic	TN
Stage IIC	Non-metastatic	TCGA-FR-A3R1-01	-0.0268774	-2.75568	9.53408	Non-metastatic	TN
Stage IB	Non-metastatic	TCGA-ER-A19E-06	0.236623	-3.17028	9.58718	Non-metastatic	TN
Stage I	Non-metastatic	TCGA-EE-A2MF-06	0.335523	-2.81028	9.63984	Non-metastatic	TN
Stage IA	Non-metastatic	TCGA-EE-A2GJ-06	-0.823677	-2.74768	9.73668	Non-metastatic	TN
Stage IIB	Non-metastatic	TCGA-EE-A29Q-06	-0.115477	-3.17028	9.82631	Non-metastatic	TN
Stage I	Non-metastatic	TCGA-EE-A2ME-06	0.132323	-3.17028	9.85375	Non-metastatic	TN
Stage IIC	Non-metastatic	TCGA-DA-A1I8-06	-0.451277	-3.17028	9.92237	Non-metastatic	TN
Stage IIA	Non-metastatic	TCGA-GN-A4U4-06	-0.0680774	-2.73488	9.92763	Non-metastatic	TN
Stage IA	Non-metastatic	TCGA-D3-A2JF-06	0.0553226	-3.17028	9.93183	Non-metastatic	TN
Stage II	Non-metastatic	TCGA-FS-A1ZR-06	-0.0534774	-3.17028	9.94097	Non-metastatic	TN
Stage I	Non-metastatic	TCGA-EE-A2GK-06	-0.130477	-3.17028	10.0345	Non-metastatic	TN
Stage II	Non-metastatic	TCGA-EE-A20B-06	0.357823	-3.17028	10.0539	Non-metastatic	TN
Stage I	Non-metastatic	TCGA-D3-A5GN-06	-0.258077	-3.17028	10.0945	Non-metastatic	TN
Stage IB	Non-metastatic	TCGA-EE-A2A5-06	-0.0392774	-3.17028	10.1888	Non-metastatic	TN
Stage IA	Non-metastatic	TCGA-FS-A1ZC-06	-0.909477	-3.17028	10.267	Non-metastatic	TN
Stage IIB	Non-metastatic	TCGA-EE-A2GC-06	0.0206226	-3.17028	10.3784	Non-metastatic	TN
Stage IIB	Non-metastatic	TCGA-D3-A3BZ-06	0.222823	-3.17028	10.3807	Non-metastatic	TN
Stage IB	Non-metastatic	TCGA-ER-A2NC-06	0.365323	-3.17028	10.4513	Non-metastatic	TN
Stage IA	Non-metastatic	TCGA-D3-A8GN-06	0.233323	-3.17028	10.495	Non-metastatic	TN
Stage I	Non-metastatic	TCGA-EE-A2MN-06	-0.436977	-3.17028	10.5227	Non-metastatic	TN
Stage IIB	Non-metastatic	TCGA-EE-A2GD-06	0.405323	-3.17028	10.6386	Non-metastatic	TN
Stage II	Non-metastatic	TCGA-W3-AA1V-06	-0.167177	-3.17028	10.6461	Non-metastatic	TN
Stage IA	Non-metastatic	TCGA-GN-A9SD-06	0.383123	-3.17028	10.7109	Non-metastatic	TN
Stage I	Non-metastatic	TCGA-EE-A2MG-06	-0.284477	-3.17028	10.7985	Non-metastatic	TN
Stage IB	Non-metastatic	TCGA-FS-A1YW-06	0.177523	-3.17028	10.8204	Non-metastatic	TN
Stage I	Non-metastatic	TCGA-DA-A3F5-06	-0.386677	-3.17028	11.1587	Non-metastatic	TN
Stage II	Non-metastatic	TCGA-FS-A1ZP-06	-0.241477	-3.17028	11.1731	Non-metastatic	TN
Stage IIA	Non-metastatic	TCGA-FS-A1ZD-06	0.363323	-3.17028	11.273	Non-metastatic	TN
Stage I	Non-metastatic	TCGA-EE-A2GE-06	-0.0619774	-3.17028	11.2789	Non-metastatic	TN
Stage IIC	Non-metastatic	TCGA-GN-A8LN-01	-0.289177	-3.17028	11.312	Non-metastatic	TN
Stage I	Non-metastatic	TCGA-FS-A1YX-06	0.0234226	-3.17028	11.3378	Non-metastatic	TN
Stage IA	Non-metastatic	TCGA-D3-A1Q5-06	-0.136277	-3.17028	11.3509	Non-metastatic	TN
Stage II	Non-metastatic	TCGA-EE-A3AH-06	-0.342177	-3.17028	11.5174	Non-metastatic	TN
Stage IIB	Non-metastatic	TCGA-EE-A2MI-06	-0.190677	-3.17028	11.5665	Non-metastatic	TN
Stage IIA	Non-metastatic	TCGA-EE-A2A0-06	-0.991577	-3.17028	11.5706	Non-metastatic	TN
Stage IIA	Non-metastatic	TCGA-EE-A2GL-06	0.108823	-3.17028	11.6667	Non-metastatic	TN
Stage II	Non-metastatic	TCGA-EE-A2M7-06	-0.483777	-3.17028	11.864	Non-metastatic	TN
Stage II	Non-metastatic	TCGA-EE-A2MS-06	-0.0568774	-3.17028	11.91	Non-metastatic	TN
Stage II	Non-metastatic	TCGA-EE-A2GO-06	0.219123	-3.17028	12.7834	Non-metastatic	TN
Stage IIIB	Metastatic	TCGA-EB-A4IQ-01	1.78802	0.841724	6.74035	Metastatic	TP
Stage IIIC	Metastatic	TCGA-BF-AAOX-01	1.37582	-0.900976	7.13638	Metastatic	TP
Stage IIIC	Metastatic	TCGA-EE-A3AF-06	0.903123	-2.34618	7.17212	Metastatic	TP
Stage IIIB	Metastatic	TCGA-ER-A197-06	0.629123	-2.69508	7.24985	Metastatic	TP
Stage IIIC	Metastatic	TCGA-EE-A2A2-06	0.712023	-2.53098	7.58168	Metastatic	TP
Stage IIIC	Metastatic	TCGA-EB-A4OZ-01	0.987223	0.902824	7.58329	Metastatic	TP
Stage IIIC	Metastatic	TCGA-D9-A4Z3-01	0.518823	-2.65468	7.76843	Metastatic	TP
Stage III	Metastatic	TCGA-EB-A5UL-06	0.554523	-2.70388	7.8183	Metastatic	TP
Stage IIIB	Metastatic	TCGA-EB-A3Y7-01	1.66032	-2.09608	8.03685	Metastatic	TP
Stage IIIC	Metastatic	TCGA-EE-A182-06	2.35492	-2.61838	8.13701	Metastatic	TP
Stage IIIC	Metastatic	TCGA-D3-A2JD-06	1.42682	-2.71668	8.16349	Metastatic	TP
Stage IIIB	Metastatic	TCGA-EB-A57M-01	1.26592	-0.250176	8.19423	Metastatic	TP
Stage IIIC	Metastatic	TCGA-BF-A9VF-01	0.499123	-1.08718	8.1975	Metastatic	TP
Stage IIIC	Metastatic	TCGA-BF-A5EP-01	1.11262	-2.64558	8.26548	Metastatic	TP
Stage III	Metastatic	TCGA-EB-A82B-01	0.697223	-2.62238	8.36008	Metastatic	TP
Stage III	Metastatic	TCGA-D3-A8GP-06	0.792423	-1.77258	8.38298	Metastatic	TP
Stage IIIA	Metastatic	TCGA-ER-A3ET-06	0.583523	0.959024	8.38441	Metastatic	TP
Stage III	Metastatic	TCGA-BF-AAP6-01	0.863523	-2.20418	8.43172	Metastatic	TP
Stage IIIC	Metastatic	TCGA-GN-A4U7-06	1.00712	-1.34978	8.58995	Metastatic	TP
Stage IIIC	Metastatic	TCGA-EB-A6L9-06	0.716923	-2.61218	9.03734	Metastatic	TP
Stage III	Metastatic	TCGA-EE-A3AA-06	0.799823	-2.67758	9.13424	Metastatic	TP
Stage IIIC	Metastatic	TCGA-D9-A6EA-06	0.562623	-2.37258	5.50309	Metastatic	TP
Stage IIIC	Metastatic	TCGA-BF-A5EQ-01	0.442223	-2.26368	7.86195	Metastatic	TP
Stage IIIB	Metastatic	TCGA-ER-A2NB-01	1.25702	1.34502	7.8901	Metastatic	TP
Stage IIIC	Metastatic	TCGA-EB-A44Q-06	0.641423	-1.09058	7.94375	Metastatic	TP
Stage IIIB	Metastatic	TCGA-EB-A5VU-01	0.795523	-1.94368	8.36393	Metastatic	TP
Stage IIIC	Metastatic	TCGA-FS-A4FD-06	0.682023	-1.37908	8.67994	Metastatic	TP
Stage IIIC	Metastatic	TCGA-D3-A3C8-06	1.19812	-2.60048	9.17852	Metastatic	TP
Stage IIIC	Metastatic	TCGA-EE-A29L-06	0.600023	-2.61468	5.12964	Metastatic	TP
Stage IIIC	Metastatic	TCGA-FS-A1ZG-06	0.722023	-2.37398	5.67048	Metastatic	TP
Stage IIIC	Metastatic	TCGA-BF-A5ER-01	1.43062	-1.84618	6.19173	Metastatic	TP
Stage IIIB	Metastatic	TCGA-EB-A4OY-01	0.889423	-0.255876	6.35597	Metastatic	TP
Stage IIIC	Metastatic	TCGA-EE-A185-06	1.51062	-2.39508	6.90588	Metastatic	TP
Stage IIIA	Metastatic	TCGA-D9-A6EC-06	0.763523	-1.63518	6.92229	Metastatic	TP
Stage IIIC	Metastatic	TCGA-D9-A3Z1-06	0.952623	-2.41348	7.28754	Metastatic	TP
Stage IIIC	Metastatic	TCGA-D3-A5GT-01	0.794523	-0.209276	7.3942	Metastatic	TP
Stage IIIB	Metastatic	TCGA-DA-A1HW-06	0.946123	-2.12188	7.56727	Metastatic	TP
Stage IV	Metastatic	TCGA-EE-A20I-06	1.11242	-2.69658	7.57448	Metastatic	TP
Stage IIIB	Metastatic	TCGA-BF-A1PZ-01	0.931523	-2.65468	7.61134	Metastatic	TP
Stage III	Metastatic	TCGA-EB-A5SH-06	1.75092	-1.94178	7.62987	Metastatic	TP
Stage IIIB	Metastatic	TCGA-DA-A3F2-06	1.18502	-0.420576	7.65183	Metastatic	TP
Stage IIIC	Metastatic	TCGA-WE-A8ZR-06	0.711523	-2.59728	7.65505	Metastatic	TP
Stage IIIA	Metastatic	TCGA-D3-A3MU-06	0.713723	-2.15738	7.67941	Metastatic	TP
Stage IV	Metastatic	TCGA-EB-A5FP-01	1.38952	0.384824	7.82912	Metastatic	TP
Stage IIIC	Metastatic	TCGA-WE-AAA4-06	1.80502	-2.55408	7.87566	Metastatic	TP
Stage IIIA	Metastatic	TCGA-D3-A3ML-06	0.538723	-2.67508	7.94477	Metastatic	TP
Stage IIIB	Metastatic	TCGA-ER-A19O-06	1.55652	-1.95208	8.12052	Metastatic	TP
Stage IIIC	Metastatic	TCGA-ER-A2NG-06	0.776423	-1.69938	8.13855	Metastatic	TP
Stage III	Metastatic	TCGA-EB-A5KH-06	0.990923	-2.23298	8.23313	Metastatic	TP
Stage IV	Metastatic	TCGA-DA-A1I0-06	1.43932	-1.87728	8.25816	Metastatic	TP
Stage IIIC	Metastatic	TCGA-D3-A8GD-06	0.420523	-2.15148	8.36295	Metastatic	TP
Stage III	Metastatic	TCGA-EE-A180-06	1.65212	-1.46268	8.40915	Metastatic	TP
Stage IIIC	Metastatic	TCGA-BF-A5ES-01	1.92962	-1.06538	8.51227	Metastatic	TP
Stage IIIC	Metastatic	TCGA-XV-AAZY-01	2.02912	-0.964976	8.57028	Metastatic	TP
Stage IIIA	Metastatic	TCGA-D9-A6E9-06	0.945723	-2.37258	8.57149	Metastatic	TP
Stage IIIC	Metastatic	TCGA-WE-A8K1-06	0.603623	-2.26368	8.57548	Metastatic	TP
Stage IIIB	Metastatic	TCGA-BF-A3DL-01	2.03182	1.34502	8.61028	Metastatic	TP
Stage IIIC	Metastatic	TCGA-EE-A29V-06	1.80822	-1.09058	8.61884	Metastatic	TP
Stage IIIB	Metastatic	TCGA-DA-A3F8-06	0.646323	-2.59728	8.69439	Metastatic	TP
Stage IIIC	Metastatic	TCGA-QB-A6FS-06	1.06552	-2.15738	8.76267	Metastatic	TP
Stage IIIC	Metastatic	TCGA-BF-A1PU-01	1.07802	0.384824	8.77713	Metastatic	TP
Stage IIIB	Metastatic	TCGA-EE-A2GB-06	0.420623	-2.55408	8.86509	Metastatic	TP
Stage IIIC	Metastatic	TCGA-DA-A1I4-06	0.650723	-2.67508	8.8786	Metastatic	TP
Stage III	Metastatic	TCGA-EE-A3AD-06	0.547123	-1.95208	8.93702	Metastatic	TP
Stage IIIC	Metastatic	TCGA-D3-A2JK-06	2.18152	-1.69938	8.95177	Metastatic	TP
Stage IIIB	Metastatic	TCGA-D3-A8GL-06	0.890923	-2.23298	8.95948	Metastatic	TP
Stage IIIA	Metastatic	TCGA-BF-A3DM-01	0.973223	-1.87728	9.07206	Metastatic	TP
Stage III	Metastatic	TCGA-FW-A3R5-06	0.879323	-2.15148	9.07507	Metastatic	TP
Stage IV	Metastatic	TCGA-FS-A1Z3-06	0.838423	-1.46268	9.18164	Metastatic	TP
Stage IIIB	Metastatic	TCGA-D9-A3Z3-06	0.940323	-1.87728	9.21737	Metastatic	TP
Stage IIIC	Metastatic	TCGA-D3-A2JE-06	0.448323	-2.46518	6.46452	Metastatic	TP
Stage IV	Metastatic	TCGA-ER-A19T-01	0.921623	-2.43998	7.08134	Metastatic	TP
Stage IIIB	Metastatic	TCGA-WE-A8JZ-06	0.906023	0.442424	7.47053	Metastatic	TP
Stage IIIC	Metastatic	TCGA-D3-A8GC-06	0.423923	-0.346776	7.6362	Metastatic	TP
Stage III	Metastatic	TCGA-ER-A3EV-06	0.858623	-1.70558	7.91955	Metastatic	TP
Stage IIIC	Metastatic	TCGA-D3-A2JO-06	0.643323	-1.98308	7.98798	Metastatic	TP
Stage IIIC	Metastatic	TCGA-ER-A199-06	0.784323	-2.12888	7.99693	Metastatic	TP
Stage IV	Metastatic	TCGA-RP-A693-06	0.565023	-2.68938	8.10764	Metastatic	TP
Stage III	Metastatic	TCGA-GN-A4U3-06	0.485123	-2.39128	8.18091	Metastatic	TP
Stage IIIC	Metastatic	TCGA-ER-A1A1-06	0.681823	1.24482	8.26214	Metastatic	TP
Stage IIIC	Metastatic	TCGA-FR-A7U8-06	0.576723	-1.22688	8.3333	Metastatic	TP
Stage IIIC	Metastatic	TCGA-ER-A2ND-06	0.502923	-2.17098	8.35741	Metastatic	TP
Stage IV	Metastatic	TCGA-RP-A694-06	0.547823	-1.04958	8.50211	Metastatic	TP
Stage III	Metastatic	TCGA-W3-AA1Q-06	0.475023	-1.05878	8.53837	Metastatic	TP
Stage IIIC	Metastatic	TCGA-FW-A5DX-01	0.789323	1.78052	8.63242	Metastatic	TP
Stage IIIC	Metastatic	TCGA-D3-A3CF-06	0.500623	-2.41518	8.75755	Metastatic	TP
Stage III	Metastatic	TCGA-D3-A2JC-06	1.32962	0.425624	8.79354	Metastatic	TP
Stage IIIB	Metastatic	TCGA-FS-A1ZW-06	1.64452	-2.47838	8.79799	Metastatic	TP
Stage IIIC	Metastatic	TCGA-GF-A4EO-06	0.860323	-2.68938	8.88471	Metastatic	TP
Stage IIIC	Metastatic	TCGA-BF-AAOU-01	0.639523	-2.39128	8.89871	Metastatic	TP
Stage IIIC	Metastatic	TCGA-BF-A1PV-01	0.442123	1.24482	9.02131	Metastatic	TP
Stage III	Metastatic	TCGA-W3-AA1O-06	0.510923	-1.22688	9.07724	Metastatic	TP
Stage IIIA	Metastatic	TCGA-GN-A267-06	1.27562	-2.17098	9.08434	Metastatic	TP
Stage IV	Metastatic	TCGA-DA-A1I5-06	0.475023	-0.346776	9.15788	Metastatic	TP
Stage IIIC	Metastatic	TCGA-D3-A2J9-06	0.789323	-1.70558	9.18792	Metastatic	TP
Stage IIIB	Metastatic	TCGA-FR-A728-01	0.491123	-2.28188	8.4199	Metastatic	TP
Stage IV	Metastatic	TCGA-WE-A8K5-06	0.967223	-1.43428	8.48879	Metastatic	TP
Stage IIIC	Metastatic	TCGA-D3-A51T-06	0.525323	-0.167076	8.70643	Metastatic	TP
Stage IIIB	Metastatic	TCGA-EE-A2GP-06	0.474423	-2.69498	8.22452	Metastatic	TP
Stage IIIB	Metastatic	TCGA-BF-A1PX-01	0.572623	-2.13978	8.25518	Metastatic	TP
Stage IIIA	Metastatic	TCGA-D3-A2JG-06	1.68492	-2.08208	8.70643	Metastatic	TP
Stage IV	Metastatic	TCGA-GN-A263-01	0.858623	-2.46518	8.70643	Metastatic	TP
Stage IIIB	Metastatic	TCGA-D3-A1Q9-06	0.643323	-2.43998	8.77108	Metastatic	TP
Stage IIIA	Metastatic	TCGA-EE-A29G-06	0.784323	0.442424	8.77755	Metastatic	TP
Stage IIIC	Metastatic	TCGA-GN-A26C-01	0.565023	-0.346776	8.78442	Metastatic	TP
Stage IIIC	Metastatic	TCGA-BF-A1Q0-01	0.485123	-1.70558	8.79676	Metastatic	TP
Stage IIIC	Metastatic	TCGA-D3-A51H-06	0.681823	-1.98308	9.12826	Metastatic	TP
Stage III	Metastatic	TCGA-DA-A1I1-06	0.576723	-2.12888	9.16062	Metastatic	TP
Stage IIIB	Metastatic	TCGA-EB-A44R-06	0.502923	-2.68938	9.1682	Metastatic	TP
Stage IV	Metastatic	TCGA-ER-A19J-06	0.547823	-2.39128	9.21851	Metastatic	TP
Stage IIIB	Metastatic	TCGA-BF-A3DJ-01	0.475023	1.24482	7.76541	Metastatic	TP
Stage IV	Metastatic	TCGA-FW-A3I3-06	0.789323	-1.22688	7.81859	Metastatic	TP
Stage IIIC	Metastatic	TCGA-D9-A4Z2-01	0.500623	-2.17098	7.81919	Metastatic	TP
Stage IIIC	Metastatic	TCGA-GN-A4U9-06	1.32962	-1.04958	7.98714	Metastatic	TP
Stage IIIA	Metastatic	TCGA-FS-A1ZN-01	1.64452	-1.05878	9.1682	Metastatic	TP
Stage III	Metastatic	TCGA-D3-A1Q6-06	0.547823	1.78052	9.21851	Metastatic	TP
Stage IV	Metastatic	TCGA-RP-A695-06	0.652823	-2.26728	5.69892	Metastatic	TP
Stage IIIC	Metastatic	TCGA-EE-A29D-06	0.448323	-2.65798	6.14667	Metastatic	TP
Stage IIIB	Metastatic	TCGA-D3-A8GB-06	0.921623	1.13352	6.97525	Metastatic	TP
Stage IIIC	Metastatic	TCGA-FR-A69P-06	0.906023	-1.80538	7.2327	Metastatic	TP
Stage IIIC	Metastatic	TCGA-EB-A42Z-01	0.423923	-2.71368	7.24237	Metastatic	TP
Stage IIIC	Metastatic	TCGA-D9-A4Z6-06	0.858623	-1.87418	7.31526	Metastatic	TP
Stage IIIC	Metastatic	TCGA-BF-A3DN-01	0.643323	-2.52968	7.33704	Metastatic	TP
Stage IV	Metastatic	TCGA-BF-AAP0-06	0.784323	-2.19278	7.67228	Metastatic	TP
Stage IIIB	Metastatic	TCGA-EE-A29E-06	0.565023	-2.70088	7.76541	Metastatic	TP
Stage IIIC	Metastatic	TCGA-ER-A2NH-06	0.485123	-2.46518	7.81859	Metastatic	TP
Stage IIIC	Metastatic	TCGA-WE-AAA3-06	0.681823	-2.43998	7.81919	Metastatic	TP
Stage III	Metastatic	TCGA-D3-A3MO-06	0.576723	0.442424	7.98714	Metastatic	TP
Stage IIIA	Metastatic	TCGA-3N-A9WD-06	0.502923	-0.346776	8.20238	Metastatic	TP
Stage IIIC	Metastatic	TCGA-QB-AA9O-06	0.547823	-1.70558	8.22452	Metastatic	TP
Stage IIIC	Metastatic	TCGA-GF-A3OT-06	0.475023	-1.98308	8.25518	Metastatic	TP
Stage III	Metastatic	TCGA-DA-A1I2-06	0.789323	-2.12888	8.34528	Metastatic	TP
Stage IIIC	Metastatic	TCGA-FR-A7U9-06	0.500623	-1.04958	8.38027	Metastatic	TP
Stage IIIB	Metastatic	TCGA-D3-A51K-06	1.32962	-1.05878	8.41515	Metastatic	TP
Stage IIIB	Metastatic	TCGA-DA-A1IA-06	1.64452	1.78052	8.4199	Metastatic	TP
Stage IIIC	Metastatic	TCGA-WE-AA9Y-06	0.860323	-2.41518	8.48879	Metastatic	TP
Stage III	Metastatic	TCGA-FS-A4FB-06	0.639523	0.425624	8.70643	Metastatic	TP
Stage IIIC	Metastatic	TCGA-D3-A51F-06	0.442123	-0.346776	8.48879	Metastatic	TP
Stage III	Metastatic	TCGA-EE-A2MH-06	0.921623	-2.19278	9.07724	Metastatic	TP
Stage IV	Metastatic	TCGA-ER-A19A-06	0.906023	-2.70088	9.08434	Metastatic	TP
Stage III	Metastatic	TCGA-EE-A2MJ-06	0.423923	-2.46518	9.15788	Metastatic	TP
Stage IIIB	Metastatic	TCGA-HR-A2OH-06	0.858623	-2.43998	9.18792	Metastatic	TP
Stage III	Metastatic	TCGA-EE-A3JD-06	0.643323	0.442424	5.6774	Metastatic	TP
Stage IIIB	Metastatic	TCGA-ER-A2NF-01	0.784323	-0.346776	5.69892	Metastatic	TP
Stage IIIA	Metastatic	TCGA-3N-A9WC-06	0.565023	-1.70558	6.14667	Metastatic	TP
Stage IIIC	Metastatic	TCGA-DA-A1IB-06	0.485123	-1.98308	6.97525	Metastatic	TP
Stage IIIC	Metastatic	TCGA-D3-A2J7-06	0.681823	-2.12888	7.2327	Metastatic	TP
Stage III	Metastatic	TCGA-EE-A3JB-06	0.576723	-2.68938	7.24237	Metastatic	TP
Stage IV	Metastatic	TCGA-ER-A3PL-06	0.502923	-2.39128	7.31526	Metastatic	TP
Stage III	Metastatic	TCGA-EE-A3AG-06	0.547823	1.24482	7.33704	Metastatic	TP
Stage III	Metastatic	TCGA-D3-A1QB-06	0.475023	-1.22688	7.67228	Metastatic	TP
Stage III	Metastatic	TCGA-D3-A51J-06	0.789323	-2.17098	7.76541	Metastatic	TP
Stage IIIB	Metastatic	TCGA-ER-A2NF-06	0.500623	-1.04958	7.81859	Metastatic	TP
Stage III	Metastatic	TCGA-EE-A3J5-06	1.32962	-1.05878	7.81919	Metastatic	TP
Stage IIIA	Metastatic	TCGA-EE-A2MQ-06	1.64452	1.78052	7.98714	Metastatic	TP
Stage IIIB	Metastatic	TCGA-DA-A1IC-06	0.860323	-2.41518	8.20238	Metastatic	TP
Stage III	Metastatic	TCGA-D3-A3C7-06	0.639523	0.425624	8.22452	Metastatic	TP
Stage IV	Metastatic	TCGA-FS-A1ZH-06	0.442123	-2.47838	8.25518	Metastatic	TP
Stage III	Metastatic	TCGA-EE-A2M8-06	0.510923	-2.47298	8.34528	Metastatic	TP
Stage IIIB	Metastatic	TCGA-WE-A8ZO-06	1.27562	-2.02778	8.38027	Metastatic	TP
Stage IIIB	Metastatic	TCGA-D3-A3MV-06	1.00512	-0.843276	8.41515	Metastatic	TP
Stage IIIB	Metastatic	TCGA-DA-A1HV-06	0.658323	0.298024	8.4199	Metastatic	TP
Stage IIIB	Metastatic	TCGA-EB-A5VV-06	0.486623	0.797024	8.48879	Metastatic	TP
Stage IIIB	Metastatic	TCGA-FW-A3TV-06	1.41642	-0.989576	8.70643	Metastatic	TP
Stage III	Metastatic	TCGA-EE-A3AC-06	0.606023	2.94582	8.77108	Metastatic	TP
Stage IIIA	Metastatic	TCGA-EE-A29A-06	0.909223	-2.64408	8.77755	Metastatic	TP
Stage IIIB	Metastatic	TCGA-FS-A1ZA-06	0.787523	-1.05878	8.78442	Metastatic	TP
Stage IV	Metastatic	TCGA-D3-A5GS-06	0.993523	1.78052	7.67228	Metastatic	TP
Stage IIIB	Metastatic	TCGA-DA-A3F3-06	0.507023	-2.41518	7.76541	Metastatic	TP
Stage III	Metastatic	TCGA-D3-A3MR-06	1.43422	0.425624	7.81859	Metastatic	TP
Stage IIIC	Metastatic	TCGA-D3-A2JP-06	1.01132	-2.47838	7.81919	Metastatic	TP
Stage IIIB	Metastatic	TCGA-EB-A24D-01	0.608523	-2.47298	7.98714	Metastatic	TP
Stage IIIB	Metastatic	TCGA-EE-A17Y-06	0.480723	-2.02778	8.20238	Metastatic	TP
Stage IV	Metastatic	TCGA-D3-A8GE-06	0.994023	-0.843276	8.22452	Metastatic	TP
Stage IIIC	Metastatic	TCGA-D9-A3Z4-01	0.582923	0.298024	8.25518	Metastatic	TP
Stage IIIA	Metastatic	TCGA-EE-A3J8-06	0.446423	0.797024	8.34528	Metastatic	TP
Stage IIIC	Metastatic	TCGA-FS-A1Z7-06	0.467323	-0.989576	8.38027	Metastatic	TP
Stage IV	Metastatic	TCGA-DA-A95Z-06	1.43422	-2.64408	8.41515	Metastatic	TP
Stage IIIC	Metastatic	TCGA-EB-A551-01	1.01132	-1.05878	8.4199	Metastatic	TP
Stage IIIA	Metastatic	TCGA-D3-A2JA-06	0.608523	1.78052	8.38027	Metastatic	TP
Stage IIIB	Metastatic	TCGA-EE-A3JE-06	0.480723	-2.41518	8.41515	Metastatic	TP

[truncated: 1 more sheets: S1K]
